# Supplementary material for: Converging peripheral blood microRNA profiles in Parkinson's disease and progressive supranuclear palsy
Source: Brain Commun. 2024 May 31;6(3):fcae187. doi: 10.1093/braincomms/fcae187 (PMC11166179; doi:10.1093/braincomms/fcae187)
Supplement: fcae187_Supplementary_Data [file fcae187_supplementary_data.zip]

Archive with 3 entries (3 files):
- Supplementary_material_HCvPD_MLR_enriched_pathway_analysis.xlsx
- Supplementary_material_HCvPSP_MLR_enriched_pathway_analysis.xlsx
- Supplementary_material.docx
