# Supplementary material for: Converging peripheral blood microRNA profiles in Parkinson's disease and progressive supranuclear palsy
Source: Brain Commun. 2024 May 31;6(3):fcae187. doi: 10.1093/braincomms/fcae187 (PMC11166179; doi:10.1093/braincomms/fcae187)
Supplement: fcae187_Supplementary_Data [file fcae187_supplementary_data.zip › Supplementary_material_HCvPD_MLR_enriched_pathway_analysis.xlsx]

## Sheet: HCvPD_MLR
	HCvPD_MLR
miRNA	Pathway	p-value	adjusted p-value
hsa-miR-197-3p	BIOCARTA_NKCELLS_PATHWAY	4.87e-05	0.527
hsa-miR-491-5p	REACTOME_POTASSIUM_CHANNELS	0.000124	1
hsa-miR-491-5p	REACTOME_VOLTAGE_GATED_POTASSIUM_CHANNELS	0.000265	1
hsa-miR-539-3p	REACTOME_ADP_SIGNALLING_THROUGH_P2RY1	0.000434	1
hsa-miR-491-5p	REACTOME_NEURONAL_SYSTEM	0.000468	1
hsa-miR-122-5p	REACTOME_O_LINKED_GLYCOSYLATION_OF_MUCINS	0.000564	1
hsa-miR-197-3p	PID_GMCSF_PATHWAY	0.000579	1
hsa-miR-197-3p	REACTOME_IL_2_SIGNALING	0.00086	1
hsa-miR-423-3p	BIOCARTA_STATHMIN_PATHWAY	0.001	1
hsa-miR-539-3p	REACTOME_SIGNAL_AMPLIFICATION	0.00101	1
hsa-miR-197-3p	REACTOME_IL_3_5_AND_GM_CSF_SIGNALING	0.00103	1
hsa-miR-122-5p	REACTOME_POST_TRANSLATIONAL_PROTEIN_MODIFICATION	0.00142	1
hsa-miR-491-5p	NABA_CORE_MATRISOME	0.00178	1
hsa-miR-6720-5p	REACTOME_GLYCOSAMINOGLYCAN_METABOLISM	0.00193	1
hsa-miR-197-3p	REACTOME_CYTOKINE_SIGNALING_IN_IMMUNE_SYSTEM	0.00202	1
hsa-miR-6720-5p	REACTOME_METABOLISM_OF_NUCLEOTIDES	0.00218	1
hsa-miR-423-3p	PID_INTEGRIN_A9B1_PATHWAY	0.00227	1
hsa-miR-423-3p	BIOCARTA_PGC1A_PATHWAY	0.00254	1
hsa-miR-197-3p	REACTOME_IL_RECEPTOR_SHC_SIGNALING	0.00274	1
hsa-miR-451a	REACTOME_CIRCADIAN_CLOCK	0.00283	1
hsa-miR-423-3p	BIOCARTA_CREB_PATHWAY	0.00284	1
hsa-miR-539-3p	REACTOME_GASTRIN_CREB_SIGNALLING_PATHWAY_VIA_PKC_AND_MAPK	0.00303	1
hsa-miR-145-5p	REACTOME_EGFR_DOWNREGULATION	0.00343	1
hsa-miR-122-5p	REACTOME_SYNTHESIS_OF_PA	0.00357	1
hsa-miR-451a	REACTOME_BRANCHED_CHAIN_AMINO_ACID_CATABOLISM	0.00367	1
hsa-miR-423-3p	PID_NECTIN_PATHWAY	0.00385	1
hsa-miR-6720-5p	PID_UPA_UPAR_PATHWAY	0.00391	1
hsa-miR-328-3p	REACTOME_PI3K_EVENTS_IN_ERBB4_SIGNALING	0.00415	1
hsa-miR-539-3p	REACTOME_THROMBOXANE_SIGNALLING_THROUGH_TP_RECEPTOR	0.00437	1
hsa-miR-122-5p	REACTOME_TRANSPORT_OF_INORGANIC_CATIONS_ANIONS_AND_AMINO_ACIDS_OLIGOPEPTIDES	0.00451	1
hsa-miR-145-5p	REACTOME_MEMBRANE_TRAFFICKING	0.00505	1
hsa-miR-423-3p	PID_INTEGRIN_A4B1_PATHWAY	0.00506	1
hsa-miR-197-3p	REACTOME_SIGNALING_BY_ILS	0.00526	1
hsa-miR-122-5p	REACTOME_AMINO_ACID_TRANSPORT_ACROSS_THE_PLASMA_MEMBRANE	0.00531	1
hsa-miR-197-3p	PID_IL2_PI3K_PATHWAY	0.00532	1
hsa-miR-491-5p	NABA_ECM_GLYCOPROTEINS	0.00544	1
hsa-miR-539-3p	REACTOME_G_ALPHA_Q_SIGNALLING_EVENTS	0.00545	1
hsa-miR-197-3p	BIOCARTA_SET_PATHWAY	0.00566	1
hsa-miR-197-3p	PID_RANBP2_PATHWAY	0.00566	1
hsa-miR-145-5p	PID_IGF1_PATHWAY	0.00579	1
hsa-miR-145-5p	PID_RAS_PATHWAY	0.00579	1
hsa-miR-491-5p	PID_INTEGRIN_A4B1_PATHWAY	0.00594	1
hsa-miR-539-3p	BIOCARTA_WNT_PATHWAY	0.00621	1
hsa-miR-6720-5p	REACTOME_KERATAN_SULFATE_KERATIN_METABOLISM	0.0065	1
hsa-miR-451a	BIOCARTA_CELLCYCLE_PATHWAY	0.00669	1
hsa-miR-539-3p	REACTOME_ADHERENS_JUNCTIONS_INTERACTIONS	0.00692	1
hsa-miR-328-3p	REACTOME_PI3K_EVENTS_IN_ERBB2_SIGNALING	0.00703	1
hsa-miR-197-3p	PID_FAS_PATHWAY	0.00728	1
hsa-miR-491-5p	REACTOME_SMOOTH_MUSCLE_CONTRACTION	0.00781	1
hsa-miR-197-3p	PID_ECADHERIN_NASCENT_AJ_PATHWAY	0.00783	1
hsa-miR-122-5p	BIOCARTA_ETC_PATHWAY	0.00808	1
hsa-miR-423-3p	PID_ECADHERIN_NASCENT_AJ_PATHWAY	0.00809	1
hsa-miR-423-3p	REACTOME_SEMA3A_PLEXIN_REPULSION_SIGNALING_BY_INHIBITING_INTEGRIN_ADHESION	0.00811	1
hsa-miR-6720-5p	PID_INTEGRIN5_PATHWAY	0.00834	1
hsa-miR-491-5p	ST_INTERLEUKIN_4_PATHWAY	0.00927	1
hsa-miR-423-3p	BIOCARTA_PS1_PATHWAY	0.0094	1
hsa-miR-6720-5p	REACTOME_HEPARAN_SULFATE_HEPARIN_HS_GAG_METABOLISM	0.00976	1
hsa-miR-423-3p	PID_UPA_UPAR_PATHWAY	0.00994	1
hsa-miR-328-3p	BIOCARTA_WNT_PATHWAY	0.0101	1
hsa-miR-328-3p	REACTOME_NUCLEAR_RECEPTOR_TRANSCRIPTION_PATHWAY	0.0103	1
hsa-miR-423-3p	REACTOME_UNBLOCKING_OF_NMDA_RECEPTOR_GLUTAMATE_BINDING_AND_ACTIVATION	0.0108	1
hsa-miR-423-3p	REACTOME_CREB_PHOSPHORYLATION_THROUGH_THE_ACTIVATION_OF_CAMKII	0.0108	1
hsa-miR-539-3p	REACTOME_THROMBIN_SIGNALLING_THROUGH_PROTEINASE_ACTIVATED_RECEPTORS_PARS	0.0111	1
hsa-miR-6720-5p	REACTOME_SYNTHESIS_AND_INTERCONVERSION_OF_NUCLEOTIDE_DI_AND_TRIPHOSPHATES	0.0115	1
hsa-miR-197-3p	REACTOME_SYNTHESIS_SECRETION_AND_DEACYLATION_OF_GHRELIN	0.0119	1
hsa-miR-423-3p	BIOCARTA_CACAM_PATHWAY	0.0122	1
hsa-miR-145-5p	PID_TCR_JNK_PATHWAY	0.0124	1
hsa-miR-451a	REACTOME_FATTY_ACID_TRIACYLGLYCEROL_AND_KETONE_BODY_METABOLISM	0.0124	1
hsa-miR-145-5p	PID_IFNG_PATHWAY	0.0129	1
hsa-miR-197-3p	REACTOME_DIABETES_PATHWAYS	0.0129	1
hsa-miR-451a	REACTOME_METABOLISM_OF_LIPIDS_AND_LIPOPROTEINS	0.013	1
hsa-miR-6720-5p	REACTOME_HS_GAG_DEGRADATION	0.0132	1
hsa-miR-491-5p	PID_RET_PATHWAY	0.0135	1
hsa-miR-328-3p	REACTOME_PIP3_ACTIVATES_AKT_SIGNALING	0.0137	1
hsa-miR-197-3p	PID_AJDISS_2PATHWAY	0.0138	1
hsa-miR-423-3p	REACTOME_RAS_ACTIVATION_UOPN_CA2_INFUX_THROUGH_NMDA_RECEPTOR	0.0138	1
hsa-miR-491-5p	REACTOME_CLASS_B_2_SECRETIN_FAMILY_RECEPTORS	0.0141	1
hsa-miR-145-5p	REACTOME_UNBLOCKING_OF_NMDA_RECEPTOR_GLUTAMATE_BINDING_AND_ACTIVATION	0.0142	1
hsa-miR-145-5p	REACTOME_CREB_PHOSPHORYLATION_THROUGH_THE_ACTIVATION_OF_CAMKII	0.0142	1
hsa-miR-197-3p	PID_ARF6_TRAFFICKING_PATHWAY	0.0146	1
hsa-miR-197-3p	REACTOME_REGULATION_OF_SIGNALING_BY_CBL	0.015	1
hsa-miR-423-3p	PID_ARF6_TRAFFICKING_PATHWAY	0.0151	1
hsa-miR-491-5p	PID_EPHB_FWD_PATHWAY	0.0152	1
hsa-miR-423-3p	BIOCARTA_UCALPAIN_PATHWAY	0.0154	1
hsa-miR-451a	REACTOME_BMAL1_CLOCK_NPAS2_ACTIVATES_CIRCADIAN_EXPRESSION	0.0159	1
hsa-miR-122-5p	BIOCARTA_IL17_PATHWAY	0.016	1
hsa-miR-423-3p	PID_ANGIOPOIETIN_RECEPTOR_PATHWAY	0.016	1
hsa-miR-491-5p	REACTOME_HEPARAN_SULFATE_HEPARIN_HS_GAG_METABOLISM	0.016	1
hsa-miR-491-5p	REACTOME_DOPAMINE_NEUROTRANSMITTER_RELEASE_CYCLE	0.0162	1
hsa-miR-151a-3p	REACTOME_NUCLEAR_EVENTS_KINASE_AND_TRANSCRIPTION_FACTOR_ACTIVATION	0.0163	1
hsa-miR-197-3p	REACTOME_SIGNALING_BY_FGFR1_FUSION_MUTANTS	0.0167	1
hsa-miR-197-3p	REACTOME_SYNTHESIS_SECRETION_AND_INACTIVATION_OF_GLP1	0.0167	1
hsa-miR-145-5p	PID_MET_PATHWAY	0.0168	1
hsa-miR-423-3p	BIOCARTA_MAL_PATHWAY	0.0171	1
hsa-miR-491-5p	ST_WNT_CA2_CYCLIC_GMP_PATHWAY	0.0171	1
hsa-miR-197-3p	PID_PTP1B_PATHWAY	0.0172	1
hsa-miR-451a	PID_P38_ALPHA_BETA_DOWNSTREAM_PATHWAY	0.0177	1
hsa-miR-451a	REACTOME_TRIGLYCERIDE_BIOSYNTHESIS	0.0177	1
hsa-miR-451a	REACTOME_G1_PHASE	0.0177	1
hsa-miR-145-5p	REACTOME_RAS_ACTIVATION_UOPN_CA2_INFUX_THROUGH_NMDA_RECEPTOR	0.0181	1
hsa-miR-423-3p	BIOCARTA_NKCELLS_PATHWAY	0.0188	1
hsa-miR-423-3p	ST_WNT_CA2_CYCLIC_GMP_PATHWAY	0.0188	1
hsa-miR-122-5p	REACTOME_AMINO_ACID_AND_OLIGOPEPTIDE_SLC_TRANSPORTERS	0.0188	1
hsa-miR-328-3p	WNT_SIGNALING	0.0194	1
hsa-miR-491-5p	REACTOME_HS_GAG_BIOSYNTHESIS	0.0194	1
hsa-miR-328-3p	REACTOME_TRANSPORT_OF_GLUCOSE_AND_OTHER_SUGARS_BILE_SALTS_AND_ORGANIC_ACIDS_METAL_IONS_AND_AMINE_COMPOUNDS	0.0194	1
hsa-miR-423-3p	PID_RAC1_PATHWAY	0.0196	1
hsa-miR-122-5p	BIOCARTA_MTA3_PATHWAY	0.0199	1
hsa-miR-197-3p	PID_IL2_1PATHWAY	0.0199	1
hsa-miR-197-3p	BIOCARTA_MITOCHONDRIA_PATHWAY	0.0202	1
hsa-miR-197-3p	PID_ECADHERIN_KERATINOCYTE_PATHWAY	0.0202	1
hsa-miR-145-5p	REACTOME_REGULATION_OF_SIGNALING_BY_CBL	0.0202	1
hsa-miR-122-5p	REACTOME_TRANSMEMBRANE_TRANSPORT_OF_SMALL_MOLECULES	0.0203	1
hsa-miR-423-3p	PID_S1P_S1P1_PATHWAY	0.0207	1
hsa-miR-491-5p	SA_PROGRAMMED_CELL_DEATH	0.0208	1
hsa-miR-328-3p	PID_HIF2PATHWAY	0.021	1
hsa-miR-122-5p	REACTOME_SLC_MEDIATED_TRANSMEMBRANE_TRANSPORT	0.0211	1
hsa-miR-151a-3p	PID_PDGFRB_PATHWAY	0.0213	1
hsa-miR-6720-5p	REACTOME_PYRIMIDINE_METABOLISM	0.0218	1
hsa-miR-197-3p	BIOCARTA_IL2_PATHWAY	0.0221	1
hsa-miR-197-3p	REACTOME_INCRETIN_SYNTHESIS_SECRETION_AND_INACTIVATION	0.0221	1
hsa-miR-539-3p	REACTOME_CHYLOMICRON_MEDIATED_LIPID_TRANSPORT	0.0223	1
hsa-miR-423-3p	PID_PDGFRA_PATHWAY	0.0226	1
hsa-miR-6720-5p	PID_INTEGRIN3_PATHWAY	0.0227	1
hsa-miR-328-3p	PID_PI3KCI_AKT_PATHWAY	0.0227	1
hsa-miR-151a-3p	REACTOME_TRIF_MEDIATED_TLR3_SIGNALING	0.0227	1
hsa-miR-539-3p	REACTOME_MRNA_SPLICING	0.0231	1
hsa-miR-423-3p	PID_CXCR4_PATHWAY	0.0232	1
hsa-miR-151a-3p	REACTOME_GLYCOLYSIS	0.0234	1
hsa-miR-328-3p	PID_IL5_PATHWAY	0.024	1
hsa-miR-6720-5p	REACTOME_A_TETRASACCHARIDE_LINKER_SEQUENCE_IS_REQUIRED_FOR_GAG_SYNTHESIS	0.0243	1
hsa-miR-423-3p	BIOCARTA_RAC1_PATHWAY	0.0246	1
hsa-miR-423-3p	PID_PRL_SIGNALING_EVENTS_PATHWAY	0.0246	1
hsa-miR-423-3p	PID_FAK_PATHWAY	0.0247	1
hsa-miR-539-3p	REACTOME_REGULATION_OF_INSULIN_SECRETION_BY_GLUCAGON_LIKE_PEPTIDE1	0.0247	1
hsa-miR-151a-3p	REACTOME_MAPK_TARGETS_NUCLEAR_EVENTS_MEDIATED_BY_MAP_KINASES	0.0249	1
hsa-miR-122-5p	NABA_MATRISOME_ASSOCIATED	0.0249	1
hsa-miR-197-3p	SA_B_CELL_RECEPTOR_COMPLEXES	0.026	1
hsa-miR-6720-5p	REACTOME_G_ALPHA_I_SIGNALLING_EVENTS	0.026	1
hsa-miR-491-5p	REACTOME_ORGANIC_CATION_ANION_ZWITTERION_TRANSPORT	0.026	1
hsa-miR-197-3p	REACTOME_REGULATION_OF_IFNA_SIGNALING	0.026	1
hsa-miR-491-5p	REACTOME_GLYCOSAMINOGLYCAN_METABOLISM	0.0264	1
hsa-miR-6720-5p	REACTOME_KERATAN_SULFATE_BIOSYNTHESIS	0.027	1
hsa-miR-145-5p	REACTOME_INSULIN_SYNTHESIS_AND_PROCESSING	0.0271	1
hsa-miR-539-3p	REACTOME_PLATELET_HOMEOSTASIS	0.0271	1
hsa-miR-197-3p	PID_FCER1_PATHWAY	0.0273	1
hsa-miR-328-3p	BIOCARTA_NUCLEARRS_PATHWAY	0.0274	1
hsa-miR-328-3p	BIOCARTA_STEM_PATHWAY	0.0274	1
hsa-miR-328-3p	REACTOME_ZINC_TRANSPORTERS	0.0274	1
hsa-miR-491-5p	BIOCARTA_RAS_PATHWAY	0.0277	1
hsa-miR-491-5p	PID_CONE_PATHWAY	0.0277	1
hsa-miR-197-3p	NABA_SECRETED_FACTORS	0.0278	1
hsa-miR-328-3p	REACTOME_PI3K_AKT_ACTIVATION	0.0282	1
hsa-miR-328-3p	REACTOME_GAB1_SIGNALOSOME	0.0282	1
hsa-miR-451a	REACTOME_NUCLEAR_RECEPTOR_TRANSCRIPTION_PATHWAY	0.0285	1
hsa-miR-423-3p	PID_LYMPH_ANGIOGENESIS_PATHWAY	0.0287	1
hsa-miR-151a-3p	REACTOME_ASPARAGINE_N_LINKED_GLYCOSYLATION	0.0287	1
hsa-miR-423-3p	PID_ENDOTHELIN_PATHWAY	0.0293	1
hsa-miR-151a-3p	PID_INTEGRIN_A4B1_PATHWAY	0.0298	1
hsa-miR-151a-3p	REACTOME_TRANSPORT_TO_THE_GOLGI_AND_SUBSEQUENT_MODIFICATION	0.0298	1
hsa-miR-6720-5p	BIOCARTA_EIF2_PATHWAY	0.0301	1
hsa-miR-6720-5p	PID_P38_GAMMA_DELTA_PATHWAY	0.0301	1
hsa-miR-6720-5p	REACTOME_DSCAM_INTERACTIONS	0.0301	1
hsa-miR-197-3p	PID_INSULIN_GLUCOSE_PATHWAY	0.0302	1
hsa-miR-423-3p	PID_P38_MKK3_6PATHWAY	0.0309	1
hsa-miR-423-3p	PID_INTEGRIN_CS_PATHWAY	0.0309	1
hsa-miR-539-3p	REACTOME_PROSTACYCLIN_SIGNALLING_THROUGH_PROSTACYCLIN_RECEPTOR	0.0309	1
hsa-miR-122-5p	REACTOME_PYRIMIDINE_METABOLISM	0.0309	1
hsa-miR-197-3p	REACTOME_GENERIC_TRANSCRIPTION_PATHWAY	0.0312	1
hsa-miR-491-5p	PID_PI3KCI_AKT_PATHWAY	0.0315	1
hsa-miR-328-3p	REACTOME_SIGNALING_BY_ERBB2	0.0315	1
hsa-miR-491-5p	BIOCARTA_ECM_PATHWAY	0.032	1
hsa-miR-328-3p	PID_MTOR_4PATHWAY	0.0321	1
hsa-miR-145-5p	BIOCARTA_GLEEVEC_PATHWAY	0.0322	1
hsa-miR-145-5p	PID_NFKAPPAB_CANONICAL_PATHWAY	0.0322	1
hsa-miR-197-3p	PID_IL3_PATHWAY	0.0324	1
hsa-miR-197-3p	REACTOME_INTEGRIN_ALPHAIIB_BETA3_SIGNALING	0.0324	1
hsa-miR-197-3p	REACTOME_ADHERENS_JUNCTIONS_INTERACTIONS	0.0324	1
hsa-miR-197-3p	REACTOME_EXTENSION_OF_TELOMERES	0.0324	1
hsa-miR-328-3p	PID_P53_DOWNSTREAM_PATHWAY	0.0325	1
hsa-miR-145-5p	REACTOME_POTASSIUM_CHANNELS	0.0325	1
hsa-miR-423-3p	PID_INTEGRIN1_PATHWAY	0.033	1
hsa-miR-151a-3p	SIG_REGULATION_OF_THE_ACTIN_CYTOSKELETON_BY_RHO_GTPASES	0.0332	1
hsa-miR-423-3p	ST_MYOCYTE_AD_PATHWAY	0.0332	1
hsa-miR-423-3p	REACTOME_CREB_PHOSPHORYLATION_THROUGH_THE_ACTIVATION_OF_RAS	0.0332	1
hsa-miR-122-5p	REACTOME_G_BETA_GAMMA_SIGNALLING_THROUGH_PI3KGAMMA	0.0334	1
hsa-miR-328-3p	PID_AP1_PATHWAY	0.0336	1
hsa-miR-539-3p	REACTOME_SHC1_EVENTS_IN_ERBB4_SIGNALING	0.034	1
hsa-miR-539-3p	REACTOME_HS_GAG_DEGRADATION	0.034	1
hsa-miR-539-3p	REACTOME_G_BETA_GAMMA_SIGNALLING_THROUGH_PLC_BETA	0.034	1
hsa-miR-145-5p	BIOCARTA_HIVNEF_PATHWAY	0.0344	1
hsa-miR-151a-3p	REACTOME_INSULIN_RECEPTOR_SIGNALLING_CASCADE	0.0344	1
hsa-miR-197-3p	PID_TELOMERASE_PATHWAY	0.0346	1
hsa-miR-491-5p	REACTOME_MUSCLE_CONTRACTION	0.0346	1
hsa-miR-328-3p	BIOCARTA_IL10_PATHWAY	0.0347	1
hsa-miR-6720-5p	REACTOME_CHONDROITIN_SULFATE_DERMATAN_SULFATE_METABOLISM	0.0347	1
hsa-miR-197-3p	REACTOME_TRAFFICKING_OF_AMPA_RECEPTORS	0.0347	1
hsa-miR-145-5p	REACTOME_TERMINATION_OF_O_GLYCAN_BIOSYNTHESIS	0.0348	1
hsa-miR-423-3p	REACTOME_TRAFFICKING_OF_AMPA_RECEPTORS	0.0355	1
hsa-miR-6720-5p	REACTOME_CS_DS_DEGRADATION	0.0356	1
hsa-miR-122-5p	REACTOME_METABOLISM_OF_PROTEINS	0.0356	1
hsa-miR-423-3p	REACTOME_SEMAPHORIN_INTERACTIONS	0.0356	1
hsa-miR-145-5p	PID_FAK_PATHWAY	0.0359	1
hsa-miR-145-5p	REACTOME_O_LINKED_GLYCOSYLATION_OF_MUCINS	0.0359	1
hsa-miR-122-5p	REACTOME_POST_TRANSLATIONAL_MODIFICATION_SYNTHESIS_OF_GPI_ANCHORED_PROTEINS	0.0359	1
hsa-miR-491-5p	REACTOME_NITRIC_OXIDE_STIMULATES_GUANYLATE_CYCLASE	0.0366	1
hsa-miR-151a-3p	BIOCARTA_MET_PATHWAY	0.0368	1
hsa-miR-197-3p	REACTOME_ANTIGEN_ACTIVATES_B_CELL_RECEPTOR_LEADING_TO_GENERATION_OF_SECOND_MESSENGERS	0.037	1
hsa-miR-6720-5p	REACTOME_RIG_I_MDA5_MEDIATED_INDUCTION_OF_IFN_ALPHA_BETA_PATHWAYS	0.037	1
hsa-miR-451a	REACTOME_MITOTIC_G1_G1_S_PHASES	0.0371	1
hsa-miR-539-3p	PID_S1P_META_PATHWAY	0.0372	1
hsa-miR-539-3p	REACTOME_ADP_SIGNALLING_THROUGH_P2RY12	0.0372	1
hsa-miR-328-3p	NABA_MATRISOME_ASSOCIATED	0.0372	1
hsa-miR-145-5p	REACTOME_TRANSFERRIN_ENDOCYTOSIS_AND_RECYCLING	0.0375	1
hsa-miR-423-3p	PID_S1P_S1P3_PATHWAY	0.0378	1
hsa-miR-491-5p	REACTOME_CHONDROITIN_SULFATE_DERMATAN_SULFATE_METABOLISM	0.0378	1
hsa-miR-491-5p	BIOCARTA_BARRESTIN_SRC_PATHWAY	0.0384	1
hsa-miR-122-5p	ST_GRANULE_CELL_SURVIVAL_PATHWAY	0.0384	1
hsa-miR-122-5p	REACTOME_STRIATED_MUSCLE_CONTRACTION	0.0384	1
hsa-miR-328-3p	REACTOME_GLYCOGEN_BREAKDOWN_GLYCOGENOLYSIS	0.0386	1
hsa-miR-491-5p	ST_GA13_PATHWAY	0.0389	1
hsa-miR-197-3p	PID_IL2_STAT5_PATHWAY	0.0394	1
hsa-miR-197-3p	PID_RAS_PATHWAY	0.0394	1
hsa-miR-197-3p	REACTOME_SIGNALING_BY_FGFR1_MUTANTS	0.0394	1
hsa-miR-197-3p	REACTOME_TRAF6_MEDIATED_IRF7_ACTIVATION	0.0394	1
hsa-miR-197-3p	REACTOME_TRANSCRIPTIONAL_REGULATION_OF_WHITE_ADIPOCYTE_DIFFERENTIATION	0.0399	1
hsa-miR-539-3p	REACTOME_HEPARAN_SULFATE_HEPARIN_HS_GAG_METABOLISM	0.0402	1
hsa-miR-145-5p	BIOCARTA_PGC1A_PATHWAY	0.0403	1
hsa-miR-151a-3p	PID_RET_PATHWAY	0.0405	1
hsa-miR-122-5p	PID_HIF1_TFPATHWAY	0.0405	1
hsa-miR-539-3p	REACTOME_GRB2_EVENTS_IN_ERBB2_SIGNALING	0.0406	1
hsa-miR-151a-3p	REACTOME_ACTIVATED_TLR4_SIGNALLING	0.0407	1
hsa-miR-122-5p	REACTOME_G_PROTEIN_BETA_GAMMA_SIGNALLING	0.0411	1
hsa-miR-6720-5p	REACTOME_P38MAPK_EVENTS	0.0413	1
hsa-miR-197-3p	PID_NEPHRIN_NEPH1_PATHWAY	0.0418	1
hsa-miR-328-3p	BIOCARTA_EPO_PATHWAY	0.0426	1
hsa-miR-6720-5p	REACTOME_HS_GAG_BIOSYNTHESIS	0.0426	1
hsa-miR-6720-5p	REACTOME_NEGATIVE_REGULATORS_OF_RIG_I_MDA5_SIGNALING	0.0426	1
hsa-miR-6720-5p	REACTOME_INWARDLY_RECTIFYING_K_CHANNELS	0.0426	1
hsa-miR-145-5p	REACTOME_CREB_PHOSPHORYLATION_THROUGH_THE_ACTIVATION_OF_RAS	0.0432	1
hsa-miR-145-5p	REACTOME_ENDOSOMAL_SORTING_COMPLEX_REQUIRED_FOR_TRANSPORT_ESCRT	0.0432	1
hsa-miR-145-5p	REACTOME_GAP_JUNCTION_TRAFFICKING	0.0432	1
hsa-miR-145-5p	REACTOME_ACTIVATION_OF_NF_KAPPAB_IN_B_CELLS	0.0441	1
hsa-miR-197-3p	PID_WNT_NONCANONICAL_PATHWAY	0.0443	1
hsa-miR-451a	REACTOME_APOPTOSIS	0.045	1
hsa-miR-423-3p	PID_WNT_NONCANONICAL_PATHWAY	0.0453	1
hsa-miR-423-3p	PID_NETRIN_PATHWAY	0.0453	1
hsa-miR-423-3p	PID_SYNDECAN_4_PATHWAY	0.0453	1
hsa-miR-6720-5p	REACTOME_CLASS_A1_RHODOPSIN_LIKE_RECEPTORS	0.0454	1
hsa-miR-491-5p	BIOCARTA_CACAM_PATHWAY	0.0455	1
hsa-miR-491-5p	REACTOME_REGULATION_OF_INSULIN_LIKE_GROWTH_FACTOR_IGF_ACTIVITY_BY_INSULIN_LIKE_GROWTH_FACTOR_BINDING_PROTEINS_IGFBPS	0.0455	1
hsa-miR-145-5p	PID_BCR_5PATHWAY	0.0458	1
hsa-miR-328-3p	PID_PS1_PATHWAY	0.0459	1
hsa-miR-145-5p	REACTOME_TRAFFICKING_OF_AMPA_RECEPTORS	0.0462	1
hsa-miR-145-5p	REACTOME_THE_ROLE_OF_NEF_IN_HIV1_REPLICATION_AND_DISEASE_PATHOGENESIS	0.0462	1
hsa-miR-328-3p	BIOCARTA_IGF1MTOR_PATHWAY	0.0468	1
hsa-miR-197-3p	PID_NCADHERIN_PATHWAY	0.0468	1
hsa-miR-197-3p	PID_ALPHA_SYNUCLEIN_PATHWAY	0.0468	1
hsa-miR-491-5p	REACTOME_G_PROTEIN_ACTIVATION	0.0468	1
hsa-miR-328-3p	REACTOME_SIGNALING_BY_SCF_KIT	0.0471	1
hsa-miR-539-3p	REACTOME_REGULATION_OF_INSULIN_SECRETION	0.0471	1
hsa-miR-6720-5p	REACTOME_TRAF3_DEPENDENT_IRF_ACTIVATION_PATHWAY	0.0474	1
hsa-miR-6720-5p	REACTOME_CYTOSOLIC_SULFONATION_OF_SMALL_MOLECULES	0.0474	1
hsa-miR-491-5p	ST_FAS_SIGNALING_PATHWAY	0.0475	1
hsa-miR-539-3p	REACTOME_SULFUR_AMINO_ACID_METABOLISM	0.0475	1
hsa-miR-423-3p	PID_NCADHERIN_PATHWAY	0.0479	1
hsa-miR-423-3p	REACTOME_POST_NMDA_RECEPTOR_ACTIVATION_EVENTS	0.0479	1
hsa-miR-539-3p	REACTOME_CELL_CELL_JUNCTION_ORGANIZATION	0.0484	1
hsa-miR-6720-5p	REACTOME_PEPTIDE_LIGAND_BINDING_RECEPTORS	0.0488	1
hsa-miR-328-3p	PID_MYC_ACTIV_PATHWAY	0.049	1
hsa-miR-145-5p	BIOCARTA_VIP_PATHWAY	0.0492	1
hsa-miR-145-5p	ST_TUMOR_NECROSIS_FACTOR_PATHWAY	0.0492	1
hsa-miR-197-3p	PID_HDAC_CLASSII_PATHWAY	0.0494	1
hsa-miR-423-3p	PID_HIF2PATHWAY	0.0505	1
hsa-miR-423-3p	REACTOME_SIGNAL_TRANSDUCTION_BY_L1	0.0505	1
hsa-miR-328-3p	REACTOME_CHONDROITIN_SULFATE_BIOSYNTHESIS	0.0512	1
hsa-miR-539-3p	REACTOME_INHIBITION_OF_INSULIN_SECRETION_BY_ADRENALINE_NORADRENALINE	0.0512	1
hsa-miR-539-3p	REACTOME_G_BETA_GAMMA_SIGNALLING_THROUGH_PI3KGAMMA	0.0512	1
hsa-miR-539-3p	REACTOME_INHIBITION_OF_VOLTAGE_GATED_CA2_CHANNELS_VIA_GBETA_GAMMA_SUBUNITS	0.0512	1
hsa-miR-328-3p	NABA_MATRISOME	0.0517	1
hsa-miR-197-3p	PID_MET_PATHWAY	0.0518	1
hsa-miR-423-3p	REACTOME_INTEGRIN_CELL_SURFACE_INTERACTIONS	0.0518	1
hsa-miR-491-5p	NABA_BASEMENT_MEMBRANES	0.0519	1
hsa-miR-145-5p	REACTOME_SIGNALING_BY_ROBO_RECEPTOR	0.0523	1
hsa-miR-491-5p	BIOCARTA_ERK_PATHWAY	0.0525	1
hsa-miR-491-5p	PID_WNT_SIGNALING_PATHWAY	0.0525	1
hsa-miR-539-3p	BIOCARTA_PPARA_PATHWAY	0.0527	1
hsa-miR-451a	PID_MTOR_4PATHWAY	0.0531	1
hsa-miR-451a	REACTOME_SPHINGOLIPID_METABOLISM	0.0531	1
hsa-miR-491-5p	SA_TRKA_RECEPTOR	0.0532	1
hsa-miR-6720-5p	REACTOME_GPCR_LIGAND_BINDING	0.0534	1
hsa-miR-6720-5p	REACTOME_CLASS_I_MHC_MEDIATED_ANTIGEN_PROCESSING_PRESENTATION	0.0534	1
hsa-miR-491-5p	REACTOME_DOWNSTREAM_SIGNAL_TRANSDUCTION	0.0537	1
hsa-miR-6720-5p	BIOCARTA_TALL1_PATHWAY	0.0539	1
hsa-miR-6720-5p	PID_ARF6_DOWNSTREAM_PATHWAY	0.0539	1
hsa-miR-539-3p	REACTOME_PROCESSING_OF_CAPPED_INTRON_CONTAINING_PRE_MRNA	0.0542	1
hsa-miR-328-3p	PID_SMAD2_3NUCLEAR_PATHWAY	0.0548	1
hsa-miR-197-3p	REACTOME_PLATELET_AGGREGATION_PLUG_FORMATION	0.0548	1
hsa-miR-151a-3p	PID_ERBB1_DOWNSTREAM_PATHWAY	0.0549	1
hsa-miR-539-3p	REACTOME_POST_TRANSLATIONAL_MODIFICATION_SYNTHESIS_OF_GPI_ANCHORED_PROTEINS	0.0549	1
hsa-miR-539-3p	PID_NOTCH_PATHWAY	0.055	1
hsa-miR-145-5p	BIOCARTA_PYK2_PATHWAY	0.0555	1
hsa-miR-145-5p	PID_CD40_PATHWAY	0.0555	1
hsa-miR-6720-5p	REACTOME_CHEMOKINE_RECEPTORS_BIND_CHEMOKINES	0.0555	1
hsa-miR-145-5p	REACTOME_NEGATIVE_REGULATORS_OF_RIG_I_MDA5_SIGNALING	0.0555	1
hsa-miR-328-3p	BIOCARTA_AKT_PATHWAY	0.0557	1
hsa-miR-328-3p	REACTOME_CD28_DEPENDENT_PI3K_AKT_SIGNALING	0.0557	1
hsa-miR-328-3p	REACTOME_METAL_ION_SLC_TRANSPORTERS	0.0557	1
hsa-miR-423-3p	BIOCARTA_AGR_PATHWAY	0.056	1
hsa-miR-145-5p	REACTOME_NEURONAL_SYSTEM	0.0561	1
hsa-miR-122-5p	NABA_ECM_REGULATORS	0.0569	1
hsa-miR-539-3p	REACTOME_PEPTIDE_LIGAND_BINDING_RECEPTORS	0.0573	1
hsa-miR-197-3p	BIOCARTA_BCR_PATHWAY	0.0575	1
hsa-miR-451a	ST_STAT3_PATHWAY	0.0578	1
hsa-miR-451a	REACTOME_SYNTHESIS_OF_PE	0.0578	1
hsa-miR-451a	REACTOME_PASSIVE_TRANSPORT_BY_AQUAPORINS	0.0578	1
hsa-miR-451a	REACTOME_IL_6_SIGNALING	0.0578	1
hsa-miR-6720-5p	PID_P53_DOWNSTREAM_PATHWAY	0.0585	1
hsa-miR-491-5p	ST_TUMOR_NECROSIS_FACTOR_PATHWAY	0.0586	1
hsa-miR-145-5p	PID_NETRIN_PATHWAY	0.0587	1
hsa-miR-423-3p	BIOCARTA_MET_PATHWAY	0.0588	1
hsa-miR-539-3p	PID_GLYPICAN_1PATHWAY	0.0588	1
hsa-miR-539-3p	REACTOME_SYNTHESIS_OF_PA	0.0588	1
hsa-miR-539-3p	REACTOME_G_PROTEIN_ACTIVATION	0.0588	1
hsa-miR-423-3p	REACTOME_ACTIVATION_OF_NMDA_RECEPTOR_UPON_GLUTAMATE_BINDING_AND_POSTSYNAPTIC_EVENTS	0.0588	1
hsa-miR-151a-3p	REACTOME_SIGNALING_BY_INSULIN_RECEPTOR	0.0588	1
hsa-miR-423-3p	REACTOME_HEMOSTASIS	0.059	1
hsa-miR-328-3p	REACTOME_METABOLISM_OF_VITAMINS_AND_COFACTORS	0.0591	1
hsa-miR-145-5p	NABA_ECM_AFFILIATED	0.0596	1
hsa-miR-197-3p	BIOCARTA_IL2RB_PATHWAY	0.0603	1
hsa-miR-328-3p	BIOCARTA_MTOR_PATHWAY	0.0603	1
hsa-miR-328-3p	BIOCARTA_RAS_PATHWAY	0.0603	1
hsa-miR-6720-5p	REACTOME_ACTIVATED_POINT_MUTANTS_OF_FGFR2	0.0605	1
hsa-miR-6720-5p	REACTOME_CHYLOMICRON_MEDIATED_LIPID_TRANSPORT	0.0605	1
hsa-miR-145-5p	REACTOME_RIG_I_MDA5_MEDIATED_INDUCTION_OF_IFN_ALPHA_BETA_PATHWAYS	0.0608	1
hsa-miR-122-5p	ST_G_ALPHA_I_PATHWAY	0.0614	1
hsa-miR-491-5p	BIOCARTA_NGF_PATHWAY	0.0615	1
hsa-miR-491-5p	BIOCARTA_SPRY_PATHWAY	0.0615	1
hsa-miR-491-5p	BIOCARTA_UCALPAIN_PATHWAY	0.0615	1
hsa-miR-423-3p	BIOCARTA_INTEGRIN_PATHWAY	0.0616	1
hsa-miR-328-3p	PID_KIT_PATHWAY	0.062	1
hsa-miR-145-5p	PID_INTEGRIN_A4B1_PATHWAY	0.062	1
hsa-miR-145-5p	REACTOME_POST_NMDA_RECEPTOR_ACTIVATION_EVENTS	0.062	1
hsa-miR-6720-5p	NABA_MATRISOME_ASSOCIATED	0.0621	1
hsa-miR-539-3p	REACTOME_G_PROTEIN_BETA_GAMMA_SIGNALLING	0.0627	1
hsa-miR-539-3p	REACTOME_SHC_MEDIATED_CASCADE	0.0627	1
hsa-miR-539-3p	REACTOME_LIPOPROTEIN_METABOLISM	0.0627	1
hsa-miR-451a	SA_PROGRAMMED_CELL_DEATH	0.0629	1
hsa-miR-451a	REACTOME_SIGNALING_BY_NOTCH4	0.0629	1
hsa-miR-451a	REACTOME_SIGNALING_BY_NOTCH2	0.0629	1
hsa-miR-451a	REACTOME_SIGNALING_BY_NOTCH3	0.0629	1
hsa-miR-451a	REACTOME_RECEPTOR_LIGAND_BINDING_INITIATES_THE_SECOND_PROTEOLYTIC_CLEAVAGE_OF_NOTCH_RECEPTOR	0.0629	1
hsa-miR-151a-3p	REACTOME_MAP_KINASE_ACTIVATION_IN_TLR_CASCADE	0.0633	1
hsa-miR-539-3p	PID_ENDOTHELIN_PATHWAY	0.0645	1
hsa-miR-423-3p	PID_RET_PATHWAY	0.0645	1
hsa-miR-122-5p	REACTOME_IRON_UPTAKE_AND_TRANSPORT	0.0646	1
hsa-miR-328-3p	PID_CD8_TCR_PATHWAY	0.0649	1
hsa-miR-491-5p	REACTOME_REGULATION_OF_BETA_CELL_DEVELOPMENT	0.0649	1
hsa-miR-491-5p	REACTOME_INTRINSIC_PATHWAY_FOR_APOPTOSIS	0.0649	1
hsa-miR-328-3p	BIOCARTA_NTHI_PATHWAY	0.0651	1
hsa-miR-328-3p	BIOCARTA_EIF4_PATHWAY	0.0651	1
hsa-miR-423-3p	BIOCARTA_MAPK_PATHWAY	0.0654	1
hsa-miR-145-5p	PID_EPHA_FWDPATHWAY	0.0654	1
hsa-miR-151a-3p	REACTOME_METABOLISM_OF_VITAMINS_AND_COFACTORS	0.0655	1
hsa-miR-122-5p	REACTOME_METABOLISM_OF_CARBOHYDRATES	0.0657	1
hsa-miR-197-3p	ST_B_CELL_ANTIGEN_RECEPTOR	0.066	1
hsa-miR-539-3p	REACTOME_G_ALPHA_I_SIGNALLING_EVENTS	0.066	1
hsa-miR-423-3p	REACTOME_IMMUNE_SYSTEM	0.0665	1
hsa-miR-491-5p	REACTOME_REGULATION_OF_INSULIN_SECRETION_BY_GLUCAGON_LIKE_PEPTIDE1	0.0671	1
hsa-miR-6720-5p	BIOCARTA_41BB_PATHWAY	0.0675	1
hsa-miR-423-3p	PID_EPHB_FWD_PATHWAY	0.0675	1
hsa-miR-423-3p	PID_IFNG_PATHWAY	0.0675	1
hsa-miR-6720-5p	REACTOME_ACTIVATION_OF_BH3_ONLY_PROTEINS	0.0675	1
hsa-miR-122-5p	PID_IL23_PATHWAY	0.0678	1
hsa-miR-451a	BIOCARTA_PARKIN_PATHWAY	0.0679	1
hsa-miR-145-5p	SIG_REGULATION_OF_THE_ACTIN_CYTOSKELETON_BY_RHO_GTPASES	0.0688	1
hsa-miR-145-5p	PID_ARF6_PATHWAY	0.0688	1
hsa-miR-491-5p	REACTOME_SLC_MEDIATED_TRANSMEMBRANE_TRANSPORT	0.0688	1
hsa-miR-451a	PID_BETA_CATENIN_NUC_PATHWAY	0.0689	1
hsa-miR-122-5p	REACTOME_GLYCEROPHOSPHOLIPID_BIOSYNTHESIS	0.0689	1
hsa-miR-197-3p	BIOCARTA_FCER1_PATHWAY	0.069	1
hsa-miR-423-3p	REACTOME_RESPONSE_TO_ELEVATED_PLATELET_CYTOSOLIC_CA2_	0.069	1
hsa-miR-145-5p	REACTOME_TRAF6_MEDIATED_INDUCTION_OF_NFKB_AND_MAP_KINASES_UPON_TLR7_8_OR_9_ACTIVATION	0.0691	1
hsa-miR-151a-3p	REACTOME_CIRCADIAN_CLOCK	0.0701	1
hsa-miR-491-5p	BIOCARTA_STATHMIN_PATHWAY	0.0703	1
hsa-miR-491-5p	PID_ARF_3PATHWAY	0.0703	1
hsa-miR-491-5p	REACTOME_BOTULINUM_NEUROTOXICITY	0.0703	1
hsa-miR-491-5p	REACTOME_CGMP_EFFECTS	0.0703	1
hsa-miR-6720-5p	REACTOME_GLYCOSPHINGOLIPID_METABOLISM	0.0705	1
hsa-miR-423-3p	REACTOME_PLATELET_ACTIVATION_SIGNALING_AND_AGGREGATION	0.0706	1
hsa-miR-539-3p	REACTOME_SIGNALING_BY_ROBO_RECEPTOR	0.0708	1
hsa-miR-122-5p	REACTOME_TRIGLYCERIDE_BIOSYNTHESIS	0.071	1
hsa-miR-491-5p	BIOCARTA_EGF_PATHWAY	0.0717	1
hsa-miR-491-5p	PID_AR_NONGENOMIC_PATHWAY	0.0717	1
hsa-miR-451a	PID_SMAD2_3NUCLEAR_PATHWAY	0.0719	1
hsa-miR-197-3p	PID_ECADHERIN_STABILIZATION_PATHWAY	0.0719	1
hsa-miR-328-3p	REACTOME_SIGNALING_BY_ERBB4	0.0721	1
hsa-miR-145-5p	REACTOME_IRON_UPTAKE_AND_TRANSPORT	0.0723	1
hsa-miR-151a-3p	PID_RAC1_PATHWAY	0.0724	1
hsa-miR-151a-3p	REACTOME_TOLL_RECEPTOR_CASCADES	0.0726	1
hsa-miR-491-5p	PID_ERBB2_ERBB3_PATHWAY	0.0727	1
hsa-miR-491-5p	REACTOME_PRE_NOTCH_EXPRESSION_AND_PROCESSING	0.0727	1
hsa-miR-491-5p	REACTOME_REGULATION_OF_WATER_BALANCE_BY_RENAL_AQUAPORINS	0.0727	1
hsa-miR-451a	REACTOME_MITOCHONDRIAL_FATTY_ACID_BETA_OXIDATION	0.073	1
hsa-miR-122-5p	PID_P53_DOWNSTREAM_PATHWAY	0.0737	1
hsa-miR-328-3p	REACTOME_PI_3K_CASCADE	0.074	1
hsa-miR-197-3p	REACTOME_REGULATION_OF_INSULIN_SECRETION	0.0744	1
hsa-miR-6720-5p	REACTOME_SIGNALING_BY_TGF_BETA_RECEPTOR_COMPLEX	0.0747	1
hsa-miR-122-5p	REACTOME_G_ALPHA_I_SIGNALLING_EVENTS	0.0748	1
hsa-miR-197-3p	PID_TCPTP_PATHWAY	0.0749	1
hsa-miR-328-3p	PID_RXR_VDR_PATHWAY	0.0749	1
hsa-miR-197-3p	REACTOME_REGULATION_OF_INSULIN_SECRETION_BY_GLUCAGON_LIKE_PEPTIDE1	0.0749	1
hsa-miR-197-3p	REACTOME_VOLTAGE_GATED_POTASSIUM_CHANNELS	0.0749	1
hsa-miR-539-3p	REACTOME_SPHINGOLIPID_DE_NOVO_BIOSYNTHESIS	0.075	1
hsa-miR-539-3p	REACTOME_HS_GAG_BIOSYNTHESIS	0.075	1
hsa-miR-539-3p	REACTOME_ACTIVATION_OF_KAINATE_RECEPTORS_UPON_GLUTAMATE_BINDING	0.075	1
hsa-miR-539-3p	REACTOME_GPCR_LIGAND_BINDING	0.075	1
hsa-miR-539-3p	REACTOME_INWARDLY_RECTIFYING_K_CHANNELS	0.075	1
hsa-miR-145-5p	PID_BETA_CATENIN_NUC_PATHWAY	0.0757	1
hsa-miR-145-5p	BIOCARTA_BCR_PATHWAY	0.0758	1
hsa-miR-145-5p	BIOCARTA_MET_PATHWAY	0.0758	1
hsa-miR-145-5p	REACTOME_NEGATIVE_REGULATION_OF_FGFR_SIGNALING	0.0758	1
hsa-miR-145-5p	REACTOME_ACTIVATION_OF_NMDA_RECEPTOR_UPON_GLUTAMATE_BINDING_AND_POSTSYNAPTIC_EVENTS	0.0758	1
hsa-miR-197-3p	REACTOME_TRANSPORT_OF_INORGANIC_CATIONS_ANIONS_AND_AMINO_ACIDS_OLIGOPEPTIDES	0.0763	1
hsa-miR-423-3p	PID_TCPTP_PATHWAY	0.0765	1
hsa-miR-423-3p	REACTOME_NRAGE_SIGNALS_DEATH_THROUGH_JNK	0.0765	1
hsa-miR-122-5p	ST_JNK_MAPK_PATHWAY	0.0776	1
hsa-miR-122-5p	REACTOME_APOPTOTIC_CLEAVAGE_OF_CELLULAR_PROTEINS	0.0776	1
hsa-miR-328-3p	NABA_SECRETED_FACTORS	0.0779	1
hsa-miR-451a	BIOCARTA_NUCLEARRS_PATHWAY	0.078	1
hsa-miR-451a	SA_MMP_CYTOKINE_CONNECTION	0.078	1
hsa-miR-197-3p	PID_ERBB2_ERBB3_PATHWAY	0.078	1
hsa-miR-451a	PID_ERBB_NETWORK_PATHWAY	0.078	1
hsa-miR-197-3p	REACTOME_SIGNALING_BY_FGFR_MUTANTS	0.078	1
hsa-miR-539-3p	REACTOME_CLASS_A1_RHODOPSIN_LIKE_RECEPTORS	0.0781	1
hsa-miR-539-3p	REACTOME_HEMOSTASIS	0.0784	1
hsa-miR-151a-3p	REACTOME_INNATE_IMMUNE_SYSTEM	0.0784	1
hsa-miR-491-5p	PID_ILK_PATHWAY	0.0785	1
hsa-miR-122-5p	REACTOME_PHOSPHOLIPID_METABOLISM	0.0786	1
hsa-miR-491-5p	BIOCARTA_PDGF_PATHWAY	0.0788	1
hsa-miR-491-5p	BIOCARTA_RHO_PATHWAY	0.0788	1
hsa-miR-491-5p	PID_NETRIN_PATHWAY	0.0788	1
hsa-miR-539-3p	REACTOME_COMPLEMENT_CASCADE	0.0793	1
hsa-miR-145-5p	BIOCARTA_INTEGRIN_PATHWAY	0.0794	1
hsa-miR-145-5p	PID_FAS_PATHWAY	0.0794	1
hsa-miR-539-3p	REACTOME_GLYCOSAMINOGLYCAN_METABOLISM	0.0794	1
hsa-miR-145-5p	REACTOME_G1_PHASE	0.0794	1
hsa-miR-491-5p	REACTOME_HS_GAG_DEGRADATION	0.0797	1
hsa-miR-491-5p	REACTOME_REGULATION_OF_GENE_EXPRESSION_IN_BETA_CELLS	0.0797	1
hsa-miR-145-5p	REACTOME_HOST_INTERACTIONS_OF_HIV_FACTORS	0.0797	1
hsa-miR-328-3p	REACTOME_IL_RECEPTOR_SHC_SIGNALING	0.08	1
hsa-miR-491-5p	PID_FAK_PATHWAY	0.0801	1
hsa-miR-197-3p	ST_DIFFERENTIATION_PATHWAY_IN_PC12_CELLS	0.0811	1
hsa-miR-197-3p	PID_INSULIN_PATHWAY	0.0811	1
hsa-miR-145-5p	REACTOME_MYD88_MAL_CASCADE_INITIATED_ON_PLASMA_MEMBRANE	0.0825	1
hsa-miR-423-3p	BIOCARTA_BIOPEPTIDES_PATHWAY	0.0828	1
hsa-miR-423-3p	PID_RHOA_PATHWAY	0.0828	1
hsa-miR-145-5p	BIOCARTA_FMLP_PATHWAY	0.0831	1
hsa-miR-145-5p	PID_RET_PATHWAY	0.0831	1
hsa-miR-539-3p	REACTOME_GLUCAGON_TYPE_LIGAND_RECEPTORS	0.0836	1
hsa-miR-197-3p	SIG_BCR_SIGNALING_PATHWAY	0.0842	1
hsa-miR-197-3p	REACTOME_ACTIVATION_OF_CHAPERONE_GENES_BY_XBP1S	0.0842	1
hsa-miR-197-3p	REACTOME_LIPID_DIGESTION_MOBILIZATION_AND_TRANSPORT	0.0842	1
hsa-miR-539-3p	REACTOME_PLATELET_ACTIVATION_SIGNALING_AND_AGGREGATION	0.0842	1
hsa-miR-491-5p	WNT_SIGNALING	0.0849	1
hsa-miR-491-5p	REACTOME_TRANSPORT_OF_GLUCOSE_AND_OTHER_SUGARS_BILE_SALTS_AND_ORGANIC_ACIDS_METAL_IONS_AND_AMINE_COMPOUNDS	0.0849	1
hsa-miR-423-3p	PID_PS1_PATHWAY	0.086	1
hsa-miR-423-3p	PID_A6B1_A6B4_INTEGRIN_PATHWAY	0.086	1
hsa-miR-197-3p	REACTOME_INTERFERON_SIGNALING	0.0863	1
hsa-miR-151a-3p	REACTOME_VITAMIN_B5_PANTOTHENATE_METABOLISM	0.0868	1
hsa-miR-151a-3p	REACTOME_DOPAMINE_NEUROTRANSMITTER_RELEASE_CYCLE	0.0868	1
hsa-miR-151a-3p	REACTOME_PASSIVE_TRANSPORT_BY_AQUAPORINS	0.0868	1
hsa-miR-539-3p	REACTOME_MRNA_PROCESSING	0.0869	1
hsa-miR-491-5p	REACTOME_INTEGRATION_OF_ENERGY_METABOLISM	0.0873	1
hsa-miR-197-3p	PID_IL6_7_PATHWAY	0.0874	1
hsa-miR-451a	BIOCARTA_41BB_PATHWAY	0.0879	1
hsa-miR-451a	PID_SMAD2_3PATHWAY	0.0879	1
hsa-miR-539-3p	PID_MAPK_TRK_PATHWAY	0.088	1
hsa-miR-145-5p	REACTOME_NEUROTRANSMITTER_RECEPTOR_BINDING_AND_DOWNSTREAM_TRANSMISSION_IN_THE_POSTSYNAPTIC_CELL	0.0886	1
hsa-miR-6720-5p	REACTOME_ANTIGEN_PROCESSING_UBIQUITINATION_PROTEASOME_DEGRADATION	0.0888	1
hsa-miR-145-5p	REACTOME_AXON_GUIDANCE	0.0891	1
hsa-miR-6720-5p	REACTOME_TRANSPORT_OF_INORGANIC_CATIONS_ANIONS_AND_AMINO_ACIDS_OLIGOPEPTIDES	0.0893	1
hsa-miR-423-3p	REACTOME_INTERFERON_SIGNALING	0.0893	1
hsa-miR-491-5p	BIOCARTA_IGF1_PATHWAY	0.0896	1
hsa-miR-491-5p	BIOCARTA_MITOCHONDRIA_PATHWAY	0.0896	1
hsa-miR-6720-5p	BIOCARTA_IGF1MTOR_PATHWAY	0.0898	1
hsa-miR-451a	REACTOME_PHOSPHOLIPID_METABOLISM	0.0903	1
hsa-miR-145-5p	BIOCARTA_FCER1_PATHWAY	0.0905	1
hsa-miR-491-5p	PID_NFAT_TFPATHWAY	0.0909	1
hsa-miR-328-3p	REACTOME_NGF_SIGNALLING_VIA_TRKA_FROM_THE_PLASMA_MEMBRANE	0.0914	1
hsa-miR-122-5p	PID_HNF3A_PATHWAY	0.0915	1
hsa-miR-151a-3p	PID_TRKR_PATHWAY	0.0919	1
hsa-miR-451a	REACTOME_METABOLISM_OF_AMINO_ACIDS_AND_DERIVATIVES	0.0924	1
hsa-miR-423-3p	REACTOME_DEADENYLATION_DEPENDENT_MRNA_DECAY	0.0924	1
hsa-miR-539-3p	REACTOME_MRNA_3_END_PROCESSING	0.0925	1
hsa-miR-451a	REACTOME_OXYGEN_DEPENDENT_PROLINE_HYDROXYLATION_OF_HYPOXIA_INDUCIBLE_FACTOR_ALPHA	0.0928	1
hsa-miR-451a	REACTOME_SYNTHESIS_OF_PC	0.0928	1
hsa-miR-451a	REACTOME_ENERGY_DEPENDENT_REGULATION_OF_MTOR_BY_LKB1_AMPK	0.0928	1
hsa-miR-197-3p	PID_FOXO_PATHWAY	0.0938	1
hsa-miR-151a-3p	REACTOME_FACTORS_INVOLVED_IN_MEGAKARYOCYTE_DEVELOPMENT_AND_PLATELET_PRODUCTION	0.0942	1
hsa-miR-151a-3p	REACTOME_PYRIMIDINE_CATABOLISM	0.0943	1
hsa-miR-151a-3p	REACTOME_ERKS_ARE_INACTIVATED	0.0943	1
hsa-miR-151a-3p	REACTOME_GLYCOPROTEIN_HORMONES	0.0943	1
hsa-miR-151a-3p	REACTOME_SEROTONIN_RECEPTORS	0.0943	1
hsa-miR-151a-3p	REACTOME_GABA_A_RECEPTOR_ACTIVATION	0.0943	1
hsa-miR-151a-3p	REACTOME_COSTIMULATION_BY_THE_CD28_FAMILY	0.0944	1
hsa-miR-122-5p	SIG_CHEMOTAXIS	0.095	1
hsa-miR-423-3p	REACTOME_METABOLISM_OF_NON_CODING_RNA	0.0957	1
hsa-miR-328-3p	PID_IL2_STAT5_PATHWAY	0.0959	1
hsa-miR-6720-5p	REACTOME_METABOLISM_OF_CARBOHYDRATES	0.0959	1
hsa-miR-6720-5p	NABA_SECRETED_FACTORS	0.096	1
hsa-miR-451a	REACTOME_CELL_CYCLE_MITOTIC	0.0965	1
hsa-miR-6720-5p	REACTOME_SPHINGOLIPID_METABOLISM	0.0967	1
hsa-miR-151a-3p	REACTOME_INTERFERON_ALPHA_BETA_SIGNALING	0.0969	1
hsa-miR-539-3p	REACTOME_FRS2_MEDIATED_CASCADE	0.097	1
hsa-miR-328-3p	PID_MYC_REPRESS_PATHWAY	0.0973	1
hsa-miR-328-3p	REACTOME_COSTIMULATION_BY_THE_CD28_FAMILY	0.0973	1
hsa-miR-451a	PID_HIF1A_PATHWAY	0.0977	1
hsa-miR-6720-5p	REACTOME_TRAF6_MEDIATED_NFKB_ACTIVATION	0.0977	1
hsa-miR-145-5p	REACTOME_IL_3_5_AND_GM_CSF_SIGNALING	0.0981	1
hsa-miR-122-5p	REACTOME_NUCLEOTIDE_BINDING_DOMAIN_LEUCINE_RICH_REPEAT_CONTAINING_RECEPTOR_NLR_SIGNALING_PATHWAYS	0.0986	1
hsa-miR-539-3p	REACTOME_INTEGRATION_OF_ENERGY_METABOLISM	0.0989	1
hsa-miR-491-5p	BIOCARTA_CHEMICAL_PATHWAY	0.1	1
hsa-miR-491-5p	BIOCARTA_IL2_PATHWAY	0.1	1
hsa-miR-491-5p	BIOCARTA_IL6_PATHWAY	0.1	1
hsa-miR-491-5p	BIOCARTA_INSULIN_PATHWAY	0.1	1
hsa-miR-328-3p	BIOCARTA_MYOSIN_PATHWAY	0.101	1
hsa-miR-151a-3p	BIOCARTA_SALMONELLA_PATHWAY	0.102	1
hsa-miR-491-5p	SIG_REGULATION_OF_THE_ACTIN_CYTOSKELETON_BY_RHO_GTPASES	0.102	1
hsa-miR-151a-3p	PID_LYSOPHOSPHOLIPID_PATHWAY	0.102	1
hsa-miR-491-5p	PID_IL12_2PATHWAY	0.102	1
hsa-miR-491-5p	PID_ARF6_PATHWAY	0.102	1
hsa-miR-151a-3p	REACTOME_NGF_SIGNALLING_VIA_TRKA_FROM_THE_PLASMA_MEMBRANE	0.102	1
hsa-miR-151a-3p	REACTOME_ADVANCED_GLYCOSYLATION_ENDPRODUCT_RECEPTOR_SIGNALING	0.102	1
hsa-miR-151a-3p	REACTOME_INHIBITION_OF_REPLICATION_INITIATION_OF_DAMAGED_DNA_BY_RB1_E2F1	0.102	1
hsa-miR-491-5p	NABA_PROTEOGLYCANS	0.102	1
hsa-miR-328-3p	PID_CXCR4_PATHWAY	0.103	1
hsa-miR-451a	REACTOME_SHC1_EVENTS_IN_ERBB4_SIGNALING	0.103	1
hsa-miR-491-5p	REACTOME_REGULATION_OF_INSULIN_SECRETION	0.103	1
hsa-miR-491-5p	REACTOME_PLATELET_HOMEOSTASIS	0.104	1
hsa-miR-151a-3p	SIG_PIP3_SIGNALING_IN_CARDIAC_MYOCTES	0.105	1
hsa-miR-6720-5p	PID_HNF3B_PATHWAY	0.105	1
hsa-miR-491-5p	BIOCARTA_IL4_PATHWAY	0.106	1
hsa-miR-491-5p	BIOCARTA_CDK5_PATHWAY	0.106	1
hsa-miR-145-5p	PID_HNF3B_PATHWAY	0.106	1
hsa-miR-122-5p	PID_CERAMIDE_PATHWAY	0.106	1
hsa-miR-122-5p	REACTOME_PYRUVATE_METABOLISM_AND_CITRIC_ACID_TCA_CYCLE	0.106	1
hsa-miR-491-5p	REACTOME_SYNTHESIS_OF_PE	0.106	1
hsa-miR-539-3p	REACTOME_OPIOID_SIGNALLING	0.106	1
hsa-miR-6720-5p	REACTOME_FORMATION_OF_TUBULIN_FOLDING_INTERMEDIATES_BY_CCT_TRIC	0.106	1
hsa-miR-122-5p	REACTOME_MUSCLE_CONTRACTION	0.106	1
hsa-miR-539-3p	REACTOME_CELL_JUNCTION_ORGANIZATION	0.106	1
hsa-miR-491-5p	REACTOME_PASSIVE_TRANSPORT_BY_AQUAPORINS	0.106	1
hsa-miR-539-3p	REACTOME_GABA_B_RECEPTOR_ACTIVATION	0.106	1
hsa-miR-491-5p	REACTOME_DSCAM_INTERACTIONS	0.106	1
hsa-miR-6720-5p	REACTOME_CONVERSION_FROM_APC_C_CDC20_TO_APC_C_CDH1_IN_LATE_ANAPHASE	0.106	1
hsa-miR-145-5p	REACTOME_IMMUNE_SYSTEM	0.106	1
hsa-miR-6720-5p	REACTOME_FGFR_LIGAND_BINDING_AND_ACTIVATION	0.106	1
hsa-miR-539-3p	NABA_ECM_AFFILIATED	0.106	1
hsa-miR-451a	BIOCARTA_MITOCHONDRIA_PATHWAY	0.107	1
hsa-miR-451a	PID_S1P_META_PATHWAY	0.107	1
hsa-miR-328-3p	REACTOME_TRANSMISSION_ACROSS_CHEMICAL_SYNAPSES	0.107	1
hsa-miR-328-3p	REACTOME_CD28_CO_STIMULATION	0.107	1
hsa-miR-197-3p	REACTOME_DESTABILIZATION_OF_MRNA_BY_AUF1_HNRNP_D0	0.107	1
hsa-miR-145-5p	REACTOME_ACTIVATED_TLR4_SIGNALLING	0.107	1
hsa-miR-328-3p	PID_HIF1_TFPATHWAY	0.108	1
hsa-miR-491-5p	PID_MYC_ACTIV_PATHWAY	0.109	1
hsa-miR-151a-3p	PID_TCR_JNK_PATHWAY	0.109	1
hsa-miR-151a-3p	REACTOME_SPRY_REGULATION_OF_FGF_SIGNALING	0.109	1
hsa-miR-151a-3p	REACTOME_MITOCHONDRIAL_FATTY_ACID_BETA_OXIDATION	0.109	1
hsa-miR-151a-3p	REACTOME_PEPTIDE_HORMONE_BIOSYNTHESIS	0.109	1
hsa-miR-151a-3p	REACTOME_SYNTHESIS_OF_SUBSTRATES_IN_N_GLYCAN_BIOSYTHESIS	0.109	1
hsa-miR-151a-3p	REACTOME_TRAF3_DEPENDENT_IRF_ACTIVATION_PATHWAY	0.109	1
hsa-miR-151a-3p	REACTOME_N_GLYCAN_ANTENNAE_ELONGATION	0.109	1
hsa-miR-151a-3p	REACTOME_ACTIVATION_OF_IRF3_IRF7_MEDIATED_BY_TBK1_IKK_EPSILON	0.109	1
hsa-miR-151a-3p	REACTOME_SIGNAL_ATTENUATION	0.109	1
hsa-miR-151a-3p	REACTOME_CYTOSOLIC_SULFONATION_OF_SMALL_MOLECULES	0.109	1
hsa-miR-197-3p	BIOCARTA_SRCRPTP_PATHWAY	0.11	1
hsa-miR-491-5p	BIOCARTA_AT1R_PATHWAY	0.11	1
hsa-miR-197-3p	BIOCARTA_IL4_PATHWAY	0.11	1
hsa-miR-197-3p	BIOCARTA_LEPTIN_PATHWAY	0.11	1
hsa-miR-145-5p	PID_RHOA_REG_PATHWAY	0.11	1
hsa-miR-197-3p	PID_NFAT_3PATHWAY	0.11	1
hsa-miR-145-5p	PID_TNF_PATHWAY	0.11	1
hsa-miR-491-5p	PID_PI3K_PLC_TRK_PATHWAY	0.11	1
hsa-miR-145-5p	REACTOME_NOTCH1_INTRACELLULAR_DOMAIN_REGULATES_TRANSCRIPTION	0.11	1
hsa-miR-197-3p	REACTOME_CD28_DEPENDENT_VAV1_PATHWAY	0.11	1
hsa-miR-145-5p	REACTOME_APOPTOSIS	0.11	1
hsa-miR-151a-3p	REACTOME_GLUCOSE_METABOLISM	0.11	1
hsa-miR-423-3p	BIOCARTA_LYM_PATHWAY	0.111	1
hsa-miR-423-3p	BIOCARTA_SET_PATHWAY	0.111	1
hsa-miR-423-3p	BIOCARTA_MONOCYTE_PATHWAY	0.111	1
hsa-miR-328-3p	PID_ERBB1_DOWNSTREAM_PATHWAY	0.111	1
hsa-miR-423-3p	REACTOME_GAMMA_CARBOXYLATION_TRANSPORT_AND_AMINO_TERMINAL_CLEAVAGE_OF_PROTEINS	0.111	1
hsa-miR-423-3p	REACTOME_CD28_DEPENDENT_VAV1_PATHWAY	0.111	1
hsa-miR-491-5p	REACTOME_INTERACTION_BETWEEN_L1_AND_ANKYRINS	0.111	1
hsa-miR-423-3p	REACTOME_DSCAM_INTERACTIONS	0.111	1
hsa-miR-451a	BIOCARTA_IL6_PATHWAY	0.112	1
hsa-miR-451a	BIOCARTA_HER2_PATHWAY	0.112	1
hsa-miR-539-3p	PID_BETA_CATENIN_NUC_PATHWAY	0.112	1
hsa-miR-451a	REACTOME_GRB2_EVENTS_IN_ERBB2_SIGNALING	0.112	1
hsa-miR-328-3p	BIOCARTA_IL1R_PATHWAY	0.113	1
hsa-miR-122-5p	REACTOME_MAP_KINASE_ACTIVATION_IN_TLR_CASCADE	0.113	1
hsa-miR-328-3p	REACTOME_TRANSPORT_TO_THE_GOLGI_AND_SUBSEQUENT_MODIFICATION	0.113	1
hsa-miR-6720-5p	PID_NFKAPPAB_CANONICAL_PATHWAY	0.114	1
hsa-miR-197-3p	PID_FGF_PATHWAY	0.114	1
hsa-miR-6720-5p	REACTOME_SIGNALING_BY_BMP	0.114	1
hsa-miR-6720-5p	REACTOME_PHOSPHORYLATION_OF_THE_APC_C	0.114	1
hsa-miR-6720-5p	PID_FANCONI_PATHWAY	0.115	1
hsa-miR-328-3p	REACTOME_NEURONAL_SYSTEM	0.115	1
hsa-miR-151a-3p	REACTOME_PI3K_CASCADE	0.115	1
hsa-miR-539-3p	PID_EPHB_FWD_PATHWAY	0.116	1
hsa-miR-423-3p	PID_FGF_PATHWAY	0.116	1
hsa-miR-145-5p	REACTOME_CYTOKINE_SIGNALING_IN_IMMUNE_SYSTEM	0.116	1
hsa-miR-451a	BIOCARTA_MTOR_PATHWAY	0.117	1
hsa-miR-122-5p	SIG_INSULIN_RECEPTOR_PATHWAY_IN_CARDIAC_MYOCYTES	0.117	1
hsa-miR-145-5p	REACTOME_DOWNSTREAM_SIGNALING_EVENTS_OF_B_CELL_RECEPTOR_BCR	0.117	1
hsa-miR-451a	REACTOME_CIRCADIAN_REPRESSION_OF_EXPRESSION_BY_REV_ERBA	0.117	1
hsa-miR-151a-3p	REACTOME_GLUTAMATE_NEUROTRANSMITTER_RELEASE_CYCLE	0.117	1
hsa-miR-151a-3p	REACTOME_ENDOGENOUS_STEROLS	0.117	1
hsa-miR-151a-3p	REACTOME_P130CAS_LINKAGE_TO_MAPK_SIGNALING_FOR_INTEGRINS	0.117	1
hsa-miR-151a-3p	REACTOME_AMINE_DERIVED_HORMONES	0.117	1
hsa-miR-197-3p	REACTOME_CELL_CELL_JUNCTION_ORGANIZATION	0.117	1
hsa-miR-328-3p	REACTOME_SIGNALING_BY_ILS	0.117	1
hsa-miR-197-3p	REACTOME_SCFSKP2_MEDIATED_DEGRADATION_OF_P27_P21	0.117	1
hsa-miR-328-3p	ST_WNT_BETA_CATENIN_PATHWAY	0.118	1
hsa-miR-328-3p	PID_IL1_PATHWAY	0.118	1
hsa-miR-328-3p	PID_EPO_PATHWAY	0.118	1
hsa-miR-491-5p	REACTOME_CYTOCHROME_P450_ARRANGED_BY_SUBSTRATE_TYPE	0.118	1
hsa-miR-328-3p	REACTOME_NEUROTRANSMITTER_RELEASE_CYCLE	0.118	1
hsa-miR-491-5p	REACTOME_AQUAPORIN_MEDIATED_TRANSPORT	0.118	1
hsa-miR-151a-3p	REACTOME_NFKB_AND_MAP_KINASES_ACTIVATION_MEDIATED_BY_TLR4_SIGNALING_REPERTOIRE	0.118	1
hsa-miR-491-5p	NABA_MATRISOME	0.118	1
hsa-miR-491-5p	BIOCARTA_MET_PATHWAY	0.119	1
hsa-miR-197-3p	BIOCARTA_TRKA_PATHWAY	0.119	1
hsa-miR-423-3p	REACTOME_SIGNALING_BY_RHO_GTPASES	0.119	1
hsa-miR-197-3p	REACTOME_SIGNAL_REGULATORY_PROTEIN_SIRP_FAMILY_INTERACTIONS	0.119	1
hsa-miR-328-3p	REACTOME_GLUCOSE_METABOLISM	0.119	1
hsa-miR-122-5p	BIOCARTA_EPONFKB_PATHWAY	0.12	1
hsa-miR-122-5p	BIOCARTA_TCAPOPTOSIS_PATHWAY	0.12	1
hsa-miR-539-3p	PID_PDGFRB_PATHWAY	0.12	1
hsa-miR-451a	REACTOME_GENERIC_TRANSCRIPTION_PATHWAY	0.12	1
hsa-miR-122-5p	REACTOME_DOPAMINE_NEUROTRANSMITTER_RELEASE_CYCLE	0.12	1
hsa-miR-122-5p	REACTOME_CALNEXIN_CALRETICULIN_CYCLE	0.12	1
hsa-miR-145-5p	REACTOME_ANTIGEN_PROCESSING_UBIQUITINATION_PROTEASOME_DEGRADATION	0.12	1
hsa-miR-423-3p	SA_PROGRAMMED_CELL_DEATH	0.121	1
hsa-miR-539-3p	PID_ER_NONGENOMIC_PATHWAY	0.121	1
hsa-miR-423-3p	REACTOME_SIGNALING_BY_NOTCH4	0.121	1
hsa-miR-423-3p	REACTOME_SIGNALING_BY_NOTCH2	0.121	1
hsa-miR-423-3p	REACTOME_SIGNALING_BY_NOTCH3	0.121	1
hsa-miR-423-3p	REACTOME_PLATELET_ADHESION_TO_EXPOSED_COLLAGEN	0.121	1
hsa-miR-423-3p	REACTOME_ERKS_ARE_INACTIVATED	0.121	1
hsa-miR-423-3p	REACTOME_GLYCOPROTEIN_HORMONES	0.121	1
hsa-miR-423-3p	REACTOME_RECEPTOR_LIGAND_BINDING_INITIATES_THE_SECOND_PROTEOLYTIC_CLEAVAGE_OF_NOTCH_RECEPTOR	0.121	1
hsa-miR-423-3p	REACTOME_FGFR2C_LIGAND_BINDING_AND_ACTIVATION	0.121	1
hsa-miR-451a	BIOCARTA_G2_PATHWAY	0.122	1
hsa-miR-145-5p	BIOCARTA_TCR_PATHWAY	0.122	1
hsa-miR-451a	SA_B_CELL_RECEPTOR_COMPLEXES	0.122	1
hsa-miR-145-5p	PID_PI3KCI_PATHWAY	0.122	1
hsa-miR-451a	PID_S1P_S1P2_PATHWAY	0.122	1
hsa-miR-6720-5p	REACTOME_INHIBITION_OF_THE_PROTEOLYTIC_ACTIVITY_OF_APC_C_REQUIRED_FOR_THE_ONSET_OF_ANAPHASE_BY_MITOTIC_SPINDLE_CHECKPOINT_COMPONENTS	0.122	1
hsa-miR-451a	REACTOME_RORA_ACTIVATES_CIRCADIAN_EXPRESSION	0.122	1
hsa-miR-451a	REACTOME_YAP1_AND_WWTR1_TAZ_STIMULATED_GENE_EXPRESSION	0.122	1
hsa-miR-151a-3p	REACTOME_TRANSMEMBRANE_TRANSPORT_OF_SMALL_MOLECULES	0.122	1
hsa-miR-6720-5p	REACTOME_CHOLESTEROL_BIOSYNTHESIS	0.122	1
hsa-miR-491-5p	BIOCARTA_RAB_PATHWAY	0.123	1
hsa-miR-491-5p	BIOCARTA_BARR_MAPK_PATHWAY	0.123	1
hsa-miR-491-5p	REACTOME_DOWNREGULATION_OF_ERBB2_ERBB3_SIGNALING	0.123	1
hsa-miR-491-5p	REACTOME_AKT_PHOSPHORYLATES_TARGETS_IN_THE_CYTOSOL	0.123	1
hsa-miR-491-5p	REACTOME_P75NTR_RECRUITS_SIGNALLING_COMPLEXES	0.123	1
hsa-miR-491-5p	REACTOME_GLYCOPROTEIN_HORMONES	0.123	1
hsa-miR-491-5p	REACTOME_SIGNAL_REGULATORY_PROTEIN_SIRP_FAMILY_INTERACTIONS	0.123	1
hsa-miR-491-5p	REACTOME_TANDEM_PORE_DOMAIN_POTASSIUM_CHANNELS	0.123	1
hsa-miR-151a-3p	BIOCARTA_CDC42RAC_PATHWAY	0.124	1
hsa-miR-151a-3p	PID_DNA_PK_PATHWAY	0.124	1
hsa-miR-197-3p	PID_SHP2_PATHWAY	0.124	1
hsa-miR-151a-3p	REACTOME_CTNNB1_PHOSPHORYLATION_CASCADE	0.124	1
hsa-miR-151a-3p	REACTOME_PLATELET_SENSITIZATION_BY_LDL	0.124	1
hsa-miR-151a-3p	REACTOME_INTEGRATION_OF_PROVIRUS	0.124	1
hsa-miR-451a	REACTOME_REGULATION_OF_HYPOXIA_INDUCIBLE_FACTOR_HIF_BY_OXYGEN	0.127	1
hsa-miR-491-5p	BIOCARTA_INTEGRIN_PATHWAY	0.128	1
hsa-miR-145-5p	BIOCARTA_EGFR_SMRTE_PATHWAY	0.128	1
hsa-miR-145-5p	BIOCARTA_EIF2_PATHWAY	0.128	1
hsa-miR-491-5p	REACTOME_TRIGLYCERIDE_BIOSYNTHESIS	0.128	1
hsa-miR-145-5p	REACTOME_SIGNALING_BY_ACTIVATED_POINT_MUTANTS_OF_FGFR1	0.128	1
hsa-miR-145-5p	REACTOME_SIGNALING_BY_FGFR3_MUTANTS	0.128	1
hsa-miR-145-5p	REACTOME_NFKB_IS_ACTIVATED_AND_SIGNALS_SURVIVAL	0.128	1
hsa-miR-145-5p	REACTOME_REGULATION_OF_THE_FANCONI_ANEMIA_PATHWAY	0.128	1
hsa-miR-328-3p	REACTOME_SLC_MEDIATED_TRANSMEMBRANE_TRANSPORT	0.128	1
hsa-miR-197-3p	BIOCARTA_CBL_PATHWAY	0.129	1
hsa-miR-197-3p	BIOCARTA_P27_PATHWAY	0.129	1
hsa-miR-197-3p	BIOCARTA_PARKIN_PATHWAY	0.129	1
hsa-miR-197-3p	REACTOME_APOPTOSIS_INDUCED_DNA_FRAGMENTATION	0.129	1
hsa-miR-197-3p	REACTOME_HORMONE_SENSITIVE_LIPASE_HSL_MEDIATED_TRIACYLGLYCEROL_HYDROLYSIS	0.129	1
hsa-miR-122-5p	REACTOME_APOPTOTIC_EXECUTION_PHASE	0.129	1
hsa-miR-122-5p	BIOCARTA_ASBCELL_PATHWAY	0.13	1
hsa-miR-423-3p	BIOCARTA_SALMONELLA_PATHWAY	0.13	1
hsa-miR-122-5p	BIOCARTA_LECTIN_PATHWAY	0.13	1
hsa-miR-423-3p	BIOCARTA_PARKIN_PATHWAY	0.13	1
hsa-miR-122-5p	REACTOME_PYRIMIDINE_CATABOLISM	0.13	1
hsa-miR-328-3p	REACTOME_BMAL1_CLOCK_NPAS2_ACTIVATES_CIRCADIAN_EXPRESSION	0.13	1
hsa-miR-122-5p	REACTOME_DOWNREGULATION_OF_ERBB2_ERBB3_SIGNALING	0.13	1
hsa-miR-122-5p	REACTOME_ERKS_ARE_INACTIVATED	0.13	1
hsa-miR-122-5p	REACTOME_AKT_PHOSPHORYLATES_TARGETS_IN_THE_CYTOSOL	0.13	1
hsa-miR-122-5p	REACTOME_APOPTOTIC_CLEAVAGE_OF_CELL_ADHESION_PROTEINS	0.13	1
hsa-miR-423-3p	REACTOME_DCC_MEDIATED_ATTRACTIVE_SIGNALING	0.13	1
hsa-miR-423-3p	REACTOME_N_GLYCAN_TRIMMING_IN_THE_ER_AND_CALNEXIN_CALRETICULIN_CYCLE	0.13	1
hsa-miR-145-5p	REACTOME_SCF_BETA_TRCP_MEDIATED_DEGRADATION_OF_EMI1	0.13	1
hsa-miR-122-5p	REACTOME_THE_NLRP3_INFLAMMASOME	0.13	1
hsa-miR-122-5p	NABA_MATRISOME	0.13	1
hsa-miR-451a	BIOCARTA_PGC1A_PATHWAY	0.131	1
hsa-miR-451a	PID_RXR_VDR_PATHWAY	0.131	1
hsa-miR-151a-3p	REACTOME_ARMS_MEDIATED_ACTIVATION	0.131	1
hsa-miR-151a-3p	REACTOME_GABA_SYNTHESIS_RELEASE_REUPTAKE_AND_DEGRADATION	0.131	1
hsa-miR-6720-5p	REACTOME_INHIBITION_OF_VOLTAGE_GATED_CA2_CHANNELS_VIA_GBETA_GAMMA_SUBUNITS	0.131	1
hsa-miR-151a-3p	REACTOME_DESTABILIZATION_OF_MRNA_BY_TRISTETRAPROLIN_TTP	0.131	1
hsa-miR-491-5p	REACTOME_METABOLISM_OF_CARBOHYDRATES	0.131	1
hsa-miR-6720-5p	PID_ANGIOPOIETIN_RECEPTOR_PATHWAY	0.132	1
hsa-miR-197-3p	REACTOME_CELL_CELL_COMMUNICATION	0.132	1
hsa-miR-197-3p	REACTOME_INTEGRATION_OF_ENERGY_METABOLISM	0.132	1
hsa-miR-151a-3p	REACTOME_TRAF6_MEDIATED_INDUCTION_OF_NFKB_AND_MAP_KINASES_UPON_TLR7_8_OR_9_ACTIVATION	0.132	1
hsa-miR-491-5p	BIOCARTA_MCALPAIN_PATHWAY	0.134	1
hsa-miR-491-5p	PID_HDAC_CLASSIII_PATHWAY	0.134	1
hsa-miR-145-5p	PID_CASPASE_PATHWAY	0.134	1
hsa-miR-145-5p	PID_KIT_PATHWAY	0.134	1
hsa-miR-491-5p	REACTOME_A_TETRASACCHARIDE_LINKER_SEQUENCE_IS_REQUIRED_FOR_GAG_SYNTHESIS	0.134	1
hsa-miR-423-3p	REACTOME_CELL_DEATH_SIGNALLING_VIA_NRAGE_NRIF_AND_NADE	0.134	1
hsa-miR-491-5p	REACTOME_SEMAPHORIN_INTERACTIONS	0.134	1
hsa-miR-539-3p	PID_ERBB2_ERBB3_PATHWAY	0.135	1
hsa-miR-539-3p	REACTOME_SIGNALING_BY_FGFR_MUTANTS	0.135	1
hsa-miR-539-3p	REACTOME_G_ALPHA_Z_SIGNALLING_EVENTS	0.135	1
hsa-miR-539-3p	REACTOME_REGULATION_OF_WATER_BALANCE_BY_RENAL_AQUAPORINS	0.135	1
hsa-miR-539-3p	REACTOME_CLEAVAGE_OF_GROWING_TRANSCRIPT_IN_THE_TERMINATION_REGION_	0.135	1
hsa-miR-122-5p	NABA_ECM_AFFILIATED	0.135	1
hsa-miR-328-3p	BIOCARTA_PAR1_PATHWAY	0.136	1
hsa-miR-451a	ST_GRANULE_CELL_SURVIVAL_PATHWAY	0.136	1
hsa-miR-328-3p	PID_FRA_PATHWAY	0.136	1
hsa-miR-451a	REACTOME_ACTIVATED_NOTCH1_TRANSMITS_SIGNAL_TO_THE_NUCLEUS	0.136	1
hsa-miR-451a	REACTOME_SMAD2_SMAD3_SMAD4_HETEROTRIMER_REGULATES_TRANSCRIPTION	0.136	1
hsa-miR-451a	REACTOME_GENERATION_OF_SECOND_MESSENGER_MOLECULES	0.136	1
hsa-miR-151a-3p	REACTOME_SLC_MEDIATED_TRANSMEMBRANE_TRANSPORT	0.136	1
hsa-miR-122-5p	REACTOME_GLYCOSAMINOGLYCAN_METABOLISM	0.137	1
hsa-miR-151a-3p	REACTOME_INTEGRIN_CELL_SURFACE_INTERACTIONS	0.137	1
hsa-miR-197-3p	REACTOME_CHROMOSOME_MAINTENANCE	0.137	1
hsa-miR-151a-3p	BIOCARTA_ARAP_PATHWAY	0.138	1
hsa-miR-197-3p	BIOCARTA_CELL2CELL_PATHWAY	0.138	1
hsa-miR-145-5p	BIOCARTA_CFTR_PATHWAY	0.138	1
hsa-miR-145-5p	BIOCARTA_PLCE_PATHWAY	0.138	1
hsa-miR-145-5p	SA_PROGRAMMED_CELL_DEATH	0.138	1
hsa-miR-197-3p	PID_IL5_PATHWAY	0.138	1
hsa-miR-197-3p	PID_TRKR_PATHWAY	0.138	1
hsa-miR-491-5p	PID_CMYB_PATHWAY	0.138	1
hsa-miR-197-3p	REACTOME_SPRY_REGULATION_OF_FGF_SIGNALING	0.138	1
hsa-miR-6720-5p	REACTOME_METABOLISM_OF_VITAMINS_AND_COFACTORS	0.138	1
hsa-miR-145-5p	REACTOME_DOWNREGULATION_OF_ERBB2_ERBB3_SIGNALING	0.138	1
hsa-miR-151a-3p	REACTOME_SIGNALING_BY_CONSTITUTIVELY_ACTIVE_EGFR	0.138	1
hsa-miR-145-5p	REACTOME_ERKS_ARE_INACTIVATED	0.138	1
hsa-miR-145-5p	REACTOME_P75NTR_RECRUITS_SIGNALLING_COMPLEXES	0.138	1
hsa-miR-145-5p	REACTOME_SEROTONIN_RECEPTORS	0.138	1
hsa-miR-145-5p	REACTOME_RECEPTOR_LIGAND_BINDING_INITIATES_THE_SECOND_PROTEOLYTIC_CLEAVAGE_OF_NOTCH_RECEPTOR	0.138	1
hsa-miR-151a-3p	REACTOME_ENERGY_DEPENDENT_REGULATION_OF_MTOR_BY_LKB1_AMPK	0.138	1
hsa-miR-151a-3p	REACTOME_REGULATION_OF_SIGNALING_BY_CBL	0.138	1
hsa-miR-197-3p	REACTOME_REGULATION_OF_IFNG_SIGNALING	0.138	1
hsa-miR-151a-3p	REACTOME_N_GLYCAN_ANTENNAE_ELONGATION_IN_THE_MEDIAL_TRANS_GOLGI	0.138	1
hsa-miR-197-3p	REACTOME_SIGNAL_ATTENUATION	0.138	1
hsa-miR-197-3p	REACTOME_SOS_MEDIATED_SIGNALLING	0.138	1
hsa-miR-197-3p	REACTOME_CYTOSOLIC_SULFONATION_OF_SMALL_MOLECULES	0.138	1
hsa-miR-145-5p	REACTOME_TANDEM_PORE_DOMAIN_POTASSIUM_CHANNELS	0.138	1
hsa-miR-145-5p	REACTOME_FGFR2C_LIGAND_BINDING_AND_ACTIVATION	0.138	1
hsa-miR-423-3p	BIOCARTA_DREAM_PATHWAY	0.139	1
hsa-miR-423-3p	BIOCARTA_TCYTOTOXIC_PATHWAY	0.139	1
hsa-miR-423-3p	BIOCARTA_THELPER_PATHWAY	0.139	1
hsa-miR-145-5p	PID_ERBB1_DOWNSTREAM_PATHWAY	0.139	1
hsa-miR-423-3p	PID_TCR_JNK_PATHWAY	0.139	1
hsa-miR-423-3p	REACTOME_PEPTIDE_HORMONE_BIOSYNTHESIS	0.139	1
hsa-miR-423-3p	REACTOME_ACTIVATION_OF_RAC	0.139	1
hsa-miR-145-5p	REACTOME_GOLGI_ASSOCIATED_VESICLE_BIOGENESIS	0.139	1
hsa-miR-423-3p	REACTOME_CELL_EXTRACELLULAR_MATRIX_INTERACTIONS	0.139	1
hsa-miR-145-5p	REACTOME_CIRCADIAN_CLOCK	0.139	1
hsa-miR-423-3p	REACTOME_N_GLYCAN_ANTENNAE_ELONGATION	0.139	1
hsa-miR-423-3p	REACTOME_SIGNAL_ATTENUATION	0.139	1
hsa-miR-6720-5p	REACTOME_APC_C_CDC20_MEDIATED_DEGRADATION_OF_CYCLIN_B	0.139	1
hsa-miR-122-5p	BIOCARTA_TCRA_PATHWAY	0.14	1
hsa-miR-151a-3p	PID_MET_PATHWAY	0.14	1
hsa-miR-122-5p	REACTOME_EXTRINSIC_PATHWAY_FOR_APOPTOSIS	0.14	1
hsa-miR-122-5p	REACTOME_REGULATION_OF_PYRUVATE_DEHYDROGENASE_PDH_COMPLEX	0.14	1
hsa-miR-122-5p	REACTOME_CASPASE_MEDIATED_CLEAVAGE_OF_CYTOSKELETAL_PROTEINS	0.14	1
hsa-miR-539-3p	REACTOME_MRNA_SPLICING_MINOR_PATHWAY	0.14	1
hsa-miR-122-5p	REACTOME_N_GLYCAN_TRIMMING_IN_THE_ER_AND_CALNEXIN_CALRETICULIN_CYCLE	0.14	1
hsa-miR-491-5p	BIOCARTA_AGPCR_PATHWAY	0.141	1
hsa-miR-451a	BIOCARTA_G1_PATHWAY	0.141	1
hsa-miR-423-3p	PID_TRKR_PATHWAY	0.141	1
hsa-miR-491-5p	REACTOME_TETRAHYDROBIOPTERIN_BH4_SYNTHESIS_RECYCLING_SALVAGE_AND_REGULATION	0.141	1
hsa-miR-451a	REACTOME_MYOGENESIS	0.141	1
hsa-miR-539-3p	REACTOME_POST_TRANSLATIONAL_PROTEIN_MODIFICATION	0.141	1
hsa-miR-491-5p	REACTOME_DCC_MEDIATED_ATTRACTIVE_SIGNALING	0.141	1
hsa-miR-328-3p	REACTOME_METABOLISM_OF_CARBOHYDRATES	0.141	1
hsa-miR-328-3p	PID_FAS_PATHWAY	0.142	1
hsa-miR-197-3p	REACTOME_SIGNALING_BY_TGF_BETA_RECEPTOR_COMPLEX	0.142	1
hsa-miR-6720-5p	NABA_ECM_AFFILIATED	0.142	1
hsa-miR-145-5p	PID_NFAT_3PATHWAY	0.143	1
hsa-miR-145-5p	PID_TAP63_PATHWAY	0.143	1
hsa-miR-539-3p	REACTOME_GENERIC_TRANSCRIPTION_PATHWAY	0.143	1
hsa-miR-451a	PID_S1P_S1P3_PATHWAY	0.145	1
hsa-miR-539-3p	PID_PS1_PATHWAY	0.145	1
hsa-miR-151a-3p	PID_ARF_3PATHWAY	0.145	1
hsa-miR-451a	PID_BARD1_PATHWAY	0.145	1
hsa-miR-151a-3p	REACTOME_SYNTHESIS_OF_BILE_ACIDS_AND_BILE_SALTS	0.145	1
hsa-miR-491-5p	REACTOME_SIGNALING_BY_ERBB2	0.145	1
hsa-miR-151a-3p	REACTOME_PROLONGED_ERK_ACTIVATION_EVENTS	0.145	1
hsa-miR-451a	REACTOME_STEROID_HORMONES	0.145	1
hsa-miR-145-5p	REACTOME_SIGNALING_BY_ILS	0.145	1
hsa-miR-423-3p	REACTOME_INTERFERON_GAMMA_SIGNALING	0.145	1
hsa-miR-451a	REACTOME_PKB_MEDIATED_EVENTS	0.145	1
hsa-miR-539-3p	REACTOME_LIPID_DIGESTION_MOBILIZATION_AND_TRANSPORT	0.145	1
hsa-miR-491-5p	BIOCARTA_BAD_PATHWAY	0.146	1
hsa-miR-491-5p	BIOCARTA_PGC1A_PATHWAY	0.146	1
hsa-miR-151a-3p	ST_INTEGRIN_SIGNALING_PATHWAY	0.146	1
hsa-miR-539-3p	REACTOME_BIOLOGICAL_OXIDATIONS	0.146	1
hsa-miR-197-3p	REACTOME_INTERFERON_ALPHA_BETA_SIGNALING	0.146	1
hsa-miR-197-3p	BIOCARTA_IL3_PATHWAY	0.147	1
hsa-miR-197-3p	BIOCARTA_STEM_PATHWAY	0.147	1
hsa-miR-491-5p	ST_B_CELL_ANTIGEN_RECEPTOR	0.147	1
hsa-miR-197-3p	SA_MMP_CYTOKINE_CONNECTION	0.147	1
hsa-miR-197-3p	PID_ARF6_DOWNSTREAM_PATHWAY	0.147	1
hsa-miR-197-3p	REACTOME_SIGNALING_BY_THE_B_CELL_RECEPTOR_BCR	0.147	1
hsa-miR-197-3p	REACTOME_ACYL_CHAIN_REMODELLING_OF_PI	0.147	1
hsa-miR-197-3p	REACTOME_SHC1_EVENTS_IN_EGFR_SIGNALING	0.147	1
hsa-miR-197-3p	REACTOME_GRB2_SOS_PROVIDES_LINKAGE_TO_MAPK_SIGNALING_FOR_INTERGRINS_	0.147	1
hsa-miR-197-3p	REACTOME_AMINE_DERIVED_HORMONES	0.147	1
hsa-miR-197-3p	REACTOME_SHC_MEDIATED_SIGNALLING	0.147	1
hsa-miR-6720-5p	REACTOME_SIGNALLING_TO_RAS	0.148	1
hsa-miR-491-5p	REACTOME_PHASE1_FUNCTIONALIZATION_OF_COMPOUNDS	0.148	1
hsa-miR-6720-5p	REACTOME_ASSOCIATION_OF_TRIC_CCT_WITH_TARGET_PROTEINS_DURING_BIOSYNTHESIS	0.148	1
hsa-miR-328-3p	REACTOME_NCAM1_INTERACTIONS	0.148	1
hsa-miR-328-3p	REACTOME_IL1_SIGNALING	0.148	1
hsa-miR-145-5p	REACTOME_SIGNALING_BY_INSULIN_RECEPTOR	0.148	1
hsa-miR-423-3p	BIOCARTA_HIF_PATHWAY	0.149	1
hsa-miR-423-3p	BIOCARTA_AKAPCENTROSOME_PATHWAY	0.149	1
hsa-miR-145-5p	BIOCARTA_P27_PATHWAY	0.149	1
hsa-miR-145-5p	BIOCARTA_PARKIN_PATHWAY	0.149	1
hsa-miR-197-3p	ST_FAS_SIGNALING_PATHWAY	0.149	1
hsa-miR-197-3p	PID_BCR_5PATHWAY	0.149	1
hsa-miR-423-3p	PID_ARF6_DOWNSTREAM_PATHWAY	0.149	1
hsa-miR-197-3p	PID_CD8_TCR_DOWNSTREAM_PATHWAY	0.149	1
hsa-miR-145-5p	REACTOME_RETROGRADE_NEUROTROPHIN_SIGNALLING	0.149	1
hsa-miR-423-3p	REACTOME_HDL_MEDIATED_LIPID_TRANSPORT	0.149	1
hsa-miR-423-3p	REACTOME_P130CAS_LINKAGE_TO_MAPK_SIGNALING_FOR_INTEGRINS	0.149	1
hsa-miR-197-3p	REACTOME_CYCLIN_E_ASSOCIATED_EVENTS_DURING_G1_S_TRANSITION_	0.149	1
hsa-miR-423-3p	REACTOME_OTHER_SEMAPHORIN_INTERACTIONS	0.149	1
hsa-miR-423-3p	REACTOME_SEMA3A_PAK_DEPENDENT_AXON_REPULSION	0.149	1
hsa-miR-145-5p	REACTOME_SEMA3A_PLEXIN_REPULSION_SIGNALING_BY_INHIBITING_INTEGRIN_ADHESION	0.149	1
hsa-miR-423-3p	REACTOME_MRNA_DECAY_BY_5_TO_3_EXORIBONUCLEASE	0.149	1
hsa-miR-151a-3p	REACTOME_MYD88_MAL_CASCADE_INITIATED_ON_PLASMA_MEMBRANE	0.149	1
hsa-miR-539-3p	BIOCARTA_TCAPOPTOSIS_PATHWAY	0.15	1
hsa-miR-539-3p	BIOCARTA_LEPTIN_PATHWAY	0.15	1
hsa-miR-122-5p	BIOCARTA_TCYTOTOXIC_PATHWAY	0.15	1
hsa-miR-122-5p	BIOCARTA_THELPER_PATHWAY	0.15	1
hsa-miR-539-3p	PID_ALK2_PATHWAY	0.15	1
hsa-miR-539-3p	PID_DELTA_NP63_PATHWAY	0.15	1
hsa-miR-122-5p	REACTOME_HYALURONAN_METABOLISM	0.15	1
hsa-miR-122-5p	REACTOME_TRANSLOCATION_OF_ZAP_70_TO_IMMUNOLOGICAL_SYNAPSE	0.15	1
hsa-miR-451a	REACTOME_REGULATION_OF_BETA_CELL_DEVELOPMENT	0.15	1
hsa-miR-539-3p	REACTOME_REGULATION_OF_INSULIN_SECRETION_BY_ACETYLCHOLINE	0.15	1
hsa-miR-451a	REACTOME_SIGNALING_BY_ROBO_RECEPTOR	0.15	1
hsa-miR-451a	REACTOME_MAPK_TARGETS_NUCLEAR_EVENTS_MEDIATED_BY_MAP_KINASES	0.15	1
hsa-miR-451a	REACTOME_INTRINSIC_PATHWAY_FOR_APOPTOSIS	0.15	1
hsa-miR-145-5p	REACTOME_SIGNALING_BY_EGFR_IN_CANCER	0.151	1
hsa-miR-145-5p	REACTOME_SCFSKP2_MEDIATED_DEGRADATION_OF_P27_P21	0.151	1
hsa-miR-151a-3p	BIOCARTA_ACTINY_PATHWAY	0.152	1
hsa-miR-197-3p	PID_TCR_PATHWAY	0.153	1
hsa-miR-197-3p	PID_HDAC_CLASSI_PATHWAY	0.153	1
hsa-miR-197-3p	PID_HIF1_TFPATHWAY	0.153	1
hsa-miR-328-3p	BIOCARTA_P38MAPK_PATHWAY	0.154	1
hsa-miR-197-3p	REACTOME_CELL_CYCLE	0.154	1
hsa-miR-451a	PID_P38_ALPHA_BETA_PATHWAY	0.155	1
hsa-miR-451a	REACTOME_SPHINGOLIPID_DE_NOVO_BIOSYNTHESIS	0.155	1
hsa-miR-197-3p	BIOCARTA_IL22BP_PATHWAY	0.156	1
hsa-miR-197-3p	BIOCARTA_ACH_PATHWAY	0.156	1
hsa-miR-423-3p	PID_LYSOPHOSPHOLIPID_PATHWAY	0.156	1
hsa-miR-491-5p	PID_ER_NONGENOMIC_PATHWAY	0.156	1
hsa-miR-423-3p	PID_HIF1_TFPATHWAY	0.156	1
hsa-miR-423-3p	REACTOME_ANTIVIRAL_MECHANISM_BY_IFN_STIMULATED_GENES	0.156	1
hsa-miR-197-3p	REACTOME_XENOBIOTICS	0.156	1
hsa-miR-197-3p	REACTOME_REGULATION_OF_INSULIN_LIKE_GROWTH_FACTOR_IGF_ACTIVITY_BY_INSULIN_LIKE_GROWTH_FACTOR_BINDING_PROTEINS_IGFBPS	0.156	1
hsa-miR-197-3p	REACTOME_JNK_C_JUN_KINASES_PHOSPHORYLATION_AND_ACTIVATION_MEDIATED_BY_ACTIVATED_HUMAN_TAK1	0.156	1
hsa-miR-6720-5p	REACTOME_PREFOLDIN_MEDIATED_TRANSFER_OF_SUBSTRATE_TO_CCT_TRIC	0.157	1
hsa-miR-6720-5p	REACTOME_SHC_MEDIATED_CASCADE	0.157	1
hsa-miR-6720-5p	REACTOME_LIPOPROTEIN_METABOLISM	0.157	1
hsa-miR-6720-5p	REACTOME_APC_CDC20_MEDIATED_DEGRADATION_OF_NEK2A	0.157	1
hsa-miR-423-3p	BIOCARTA_BCELLSURVIVAL_PATHWAY	0.158	1
hsa-miR-423-3p	BIOCARTA_CDC42RAC_PATHWAY	0.158	1
hsa-miR-423-3p	BIOCARTA_SHH_PATHWAY	0.158	1
hsa-miR-491-5p	BIOCARTA_CREB_PATHWAY	0.158	1
hsa-miR-491-5p	SIG_IL4RECEPTOR_IN_B_LYPHOCYTES	0.158	1
hsa-miR-423-3p	PID_CIRCADIAN_PATHWAY	0.158	1
hsa-miR-423-3p	REACTOME_ACTIVATED_POINT_MUTANTS_OF_FGFR2	0.158	1
hsa-miR-491-5p	REACTOME_TRANSMISSION_ACROSS_CHEMICAL_SYNAPSES	0.158	1
hsa-miR-423-3p	REACTOME_REGULATION_OF_INSULIN_LIKE_GROWTH_FACTOR_IGF_ACTIVITY_BY_INSULIN_LIKE_GROWTH_FACTOR_BINDING_PROTEINS_IGFBPS	0.158	1
hsa-miR-491-5p	REACTOME_STRIATED_MUSCLE_CONTRACTION	0.158	1
hsa-miR-491-5p	REACTOME_CREB_PHOSPHORYLATION_THROUGH_THE_ACTIVATION_OF_RAS	0.158	1
hsa-miR-491-5p	REACTOME_RECYCLING_PATHWAY_OF_L1	0.158	1
hsa-miR-491-5p	REACTOME_HEMOSTASIS	0.158	1
hsa-miR-423-3p	REACTOME_INITIAL_TRIGGERING_OF_COMPLEMENT	0.158	1
hsa-miR-491-5p	BIOCARTA_RANKL_PATHWAY	0.159	1
hsa-miR-491-5p	BIOCARTA_CELL2CELL_PATHWAY	0.159	1
hsa-miR-491-5p	PID_S1P_S1P4_PATHWAY	0.159	1
hsa-miR-491-5p	PID_TCR_RAS_PATHWAY	0.159	1
hsa-miR-151a-3p	REACTOME_ERK_MAPK_TARGETS	0.159	1
hsa-miR-197-3p	REACTOME_METABOLISM_OF_AMINO_ACIDS_AND_DERIVATIVES	0.159	1
hsa-miR-491-5p	REACTOME_P75NTR_SIGNALS_VIA_NFKB	0.159	1
hsa-miR-491-5p	REACTOME_PEPTIDE_HORMONE_BIOSYNTHESIS	0.159	1
hsa-miR-491-5p	REACTOME_TRANSMEMBRANE_TRANSPORT_OF_SMALL_MOLECULES	0.159	1
hsa-miR-491-5p	REACTOME_CRMPS_IN_SEMA3A_SIGNALING	0.159	1
hsa-miR-151a-3p	REACTOME_CTLA4_INHIBITORY_SIGNALING	0.159	1
hsa-miR-491-5p	REACTOME_SYNTHESIS_OF_SUBSTRATES_IN_N_GLYCAN_BIOSYTHESIS	0.159	1
hsa-miR-491-5p	REACTOME_N_GLYCAN_ANTENNAE_ELONGATION	0.159	1
hsa-miR-151a-3p	REACTOME_LIGAND_GATED_ION_CHANNEL_TRANSPORT	0.159	1
hsa-miR-151a-3p	REACTOME_EARLY_PHASE_OF_HIV_LIFE_CYCLE	0.159	1
hsa-miR-122-5p	BIOCARTA_CD40_PATHWAY	0.16	1
hsa-miR-145-5p	BIOCARTA_CELL2CELL_PATHWAY	0.16	1
hsa-miR-122-5p	BIOCARTA_CTL_PATHWAY	0.16	1
hsa-miR-122-5p	BIOCARTA_ERYTH_PATHWAY	0.16	1
hsa-miR-122-5p	BIOCARTA_HIF_PATHWAY	0.16	1
hsa-miR-145-5p	BIOCARTA_PLATELETAPP_PATHWAY	0.16	1
hsa-miR-122-5p	BIOCARTA_STEM_PATHWAY	0.16	1
hsa-miR-328-3p	PID_ERBB1_INTERNALIZATION_PATHWAY	0.16	1
hsa-miR-145-5p	REACTOME_SPRY_REGULATION_OF_FGF_SIGNALING	0.16	1
hsa-miR-145-5p	REACTOME_PROLACTIN_RECEPTOR_SIGNALING	0.16	1
hsa-miR-145-5p	REACTOME_ASSOCIATION_OF_LICENSING_FACTORS_WITH_THE_PRE_REPLICATIVE_COMPLEX	0.16	1
hsa-miR-122-5p	REACTOME_ACYL_CHAIN_REMODELLING_OF_PI	0.16	1
hsa-miR-122-5p	REACTOME_ACYL_CHAIN_REMODELLING_OF_PS	0.16	1
hsa-miR-122-5p	REACTOME_GLUTAMATE_NEUROTRANSMITTER_RELEASE_CYCLE	0.16	1
hsa-miR-145-5p	REACTOME_P75NTR_SIGNALS_VIA_NFKB	0.16	1
hsa-miR-145-5p	REACTOME_REGULATION_OF_APOPTOSIS	0.16	1
hsa-miR-145-5p	REACTOME_CRMPS_IN_SEMA3A_SIGNALING	0.16	1
hsa-miR-145-5p	REACTOME_SYNTHESIS_OF_SUBSTRATES_IN_N_GLYCAN_BIOSYTHESIS	0.16	1
hsa-miR-145-5p	REACTOME_REGULATION_OF_IFNG_SIGNALING	0.16	1
hsa-miR-145-5p	REACTOME_ACTIVATION_OF_IRF3_IRF7_MEDIATED_BY_TBK1_IKK_EPSILON	0.16	1
hsa-miR-145-5p	REACTOME_TRAF6_MEDIATED_INDUCTION_OF_TAK1_COMPLEX	0.16	1
hsa-miR-328-3p	REACTOME_IL_2_SIGNALING	0.16	1
hsa-miR-145-5p	REACTOME_SIGNAL_ATTENUATION	0.16	1
hsa-miR-423-3p	REACTOME_CYTOKINE_SIGNALING_IN_IMMUNE_SYSTEM	0.16	1
hsa-miR-145-5p	REACTOME_FGFR1_LIGAND_BINDING_AND_ACTIVATION	0.16	1
hsa-miR-423-3p	NABA_SECRETED_FACTORS	0.16	1
hsa-miR-539-3p	REACTOME_CHONDROITIN_SULFATE_DERMATAN_SULFATE_METABOLISM	0.161	1
hsa-miR-122-5p	REACTOME_INTEGRATION_OF_ENERGY_METABOLISM	0.161	1
hsa-miR-539-3p	REACTOME_METABOLISM_OF_LIPIDS_AND_LIPOPROTEINS	0.161	1
hsa-miR-539-3p	BIOCARTA_ASBCELL_PATHWAY	0.162	1
hsa-miR-539-3p	BIOCARTA_LECTIN_PATHWAY	0.162	1
hsa-miR-539-3p	REACTOME_DOWNREGULATION_OF_ERBB2_ERBB3_SIGNALING	0.162	1
hsa-miR-539-3p	REACTOME_SIGNALING_BY_NOTCH4	0.162	1
hsa-miR-539-3p	REACTOME_SIGNALING_BY_NOTCH2	0.162	1
hsa-miR-539-3p	REACTOME_SIGNALING_BY_NOTCH3	0.162	1
hsa-miR-539-3p	REACTOME_SYNTHESIS_OF_PIPS_AT_THE_EARLY_ENDOSOME_MEMBRANE	0.162	1
hsa-miR-539-3p	REACTOME_CS_DS_DEGRADATION	0.162	1
hsa-miR-539-3p	REACTOME_RECEPTOR_LIGAND_BINDING_INITIATES_THE_SECOND_PROTEOLYTIC_CLEAVAGE_OF_NOTCH_RECEPTOR	0.162	1
hsa-miR-145-5p	REACTOME_SIGNALING_BY_RHO_GTPASES	0.163	1
hsa-miR-451a	REACTOME_DEVELOPMENTAL_BIOLOGY	0.163	1
hsa-miR-151a-3p	REACTOME_CLASS_B_2_SECRETIN_FAMILY_RECEPTORS	0.163	1
hsa-miR-451a	BIOCARTA_DEATH_PATHWAY	0.164	1
hsa-miR-328-3p	PID_MET_PATHWAY	0.164	1
hsa-miR-328-3p	PID_BETA_CATENIN_NUC_PATHWAY	0.164	1
hsa-miR-197-3p	PID_VEGFR1_2_PATHWAY	0.164	1
hsa-miR-451a	PID_ALPHA_SYNUCLEIN_PATHWAY	0.164	1
hsa-miR-539-3p	REACTOME_PHOSPHOLIPID_METABOLISM	0.164	1
hsa-miR-197-3p	BIOCARTA_PML_PATHWAY	0.165	1
hsa-miR-197-3p	SA_PTEN_PATHWAY	0.165	1
hsa-miR-197-3p	SA_TRKA_RECEPTOR	0.165	1
hsa-miR-197-3p	PID_NFKAPPAB_ATYPICAL_PATHWAY	0.165	1
hsa-miR-197-3p	PID_ANTHRAX_PATHWAY	0.165	1
hsa-miR-197-3p	REACTOME_REGULATION_OF_KIT_SIGNALING	0.165	1
hsa-miR-197-3p	REACTOME_TIE2_SIGNALING	0.165	1
hsa-miR-122-5p	REACTOME_COSTIMULATION_BY_THE_CD28_FAMILY	0.165	1
hsa-miR-197-3p	REACTOME_BRANCHED_CHAIN_AMINO_ACID_CATABOLISM	0.165	1
hsa-miR-197-3p	REACTOME_AMINO_ACID_SYNTHESIS_AND_INTERCONVERSION_TRANSAMINATION	0.165	1
hsa-miR-197-3p	REACTOME_GABA_SYNTHESIS_RELEASE_REUPTAKE_AND_DEGRADATION	0.165	1
hsa-miR-197-3p	REACTOME_ACTIVATION_OF_BH3_ONLY_PROTEINS	0.165	1
hsa-miR-197-3p	REACTOME_SHC_RELATED_EVENTS	0.165	1
hsa-miR-491-5p	BIOCARTA_CHREBP2_PATHWAY	0.166	1
hsa-miR-6720-5p	BIOCARTA_VEGF_PATHWAY	0.166	1
hsa-miR-6720-5p	PID_S1P_S1P3_PATHWAY	0.166	1
hsa-miR-6720-5p	PID_INTEGRIN2_PATHWAY	0.166	1
hsa-miR-328-3p	PID_UPA_UPAR_PATHWAY	0.166	1
hsa-miR-151a-3p	PID_PDGFRA_PATHWAY	0.166	1
hsa-miR-6720-5p	PID_BARD1_PATHWAY	0.166	1
hsa-miR-6720-5p	REACTOME_DEGRADATION_OF_THE_EXTRACELLULAR_MATRIX	0.166	1
hsa-miR-151a-3p	REACTOME_TRANSPORT_OF_GLUCOSE_AND_OTHER_SUGARS_BILE_SALTS_AND_ORGANIC_ACIDS_METAL_IONS_AND_AMINE_COMPOUNDS	0.166	1
hsa-miR-6720-5p	REACTOME_TIGHT_JUNCTION_INTERACTIONS	0.166	1
hsa-miR-423-3p	REACTOME_FACTORS_INVOLVED_IN_MEGAKARYOCYTE_DEVELOPMENT_AND_PLATELET_PRODUCTION	0.166	1
hsa-miR-423-3p	REACTOME_HOST_INTERACTIONS_OF_HIV_FACTORS	0.166	1
hsa-miR-423-3p	BIOCARTA_LAIR_PATHWAY	0.167	1
hsa-miR-423-3p	BIOCARTA_IL17_PATHWAY	0.167	1
hsa-miR-423-3p	BIOCARTA_NO2IL12_PATHWAY	0.167	1
hsa-miR-423-3p	BIOCARTA_ARF_PATHWAY	0.167	1
hsa-miR-423-3p	PID_P75_NTR_PATHWAY	0.167	1
hsa-miR-423-3p	PID_SMAD2_3PATHWAY	0.167	1
hsa-miR-423-3p	REACTOME_ARMS_MEDIATED_ACTIVATION	0.167	1
hsa-miR-423-3p	REACTOME_BRANCHED_CHAIN_AMINO_ACID_CATABOLISM	0.167	1
hsa-miR-423-3p	REACTOME_NA_CL_DEPENDENT_NEUROTRANSMITTER_TRANSPORTERS	0.167	1
hsa-miR-423-3p	REACTOME_ACTIVATION_OF_BH3_ONLY_PROTEINS	0.167	1
hsa-miR-451a	PID_HIF2PATHWAY	0.168	1
hsa-miR-328-3p	REACTOME_ASPARAGINE_N_LINKED_GLYCOSYLATION	0.168	1
hsa-miR-6720-5p	NABA_MATRISOME	0.168	1
hsa-miR-145-5p	REACTOME_TRANS_GOLGI_NETWORK_VESICLE_BUDDING	0.169	1
hsa-miR-539-3p	REACTOME_METABOLISM_OF_AMINO_ACIDS_AND_DERIVATIVES	0.169	1
hsa-miR-145-5p	BIOCARTA_CD40_PATHWAY	0.17	1
hsa-miR-122-5p	BIOCARTA_IL22BP_PATHWAY	0.17	1
hsa-miR-145-5p	BIOCARTA_AKAPCENTROSOME_PATHWAY	0.17	1
hsa-miR-122-5p	ST_G_ALPHA_S_PATHWAY	0.17	1
hsa-miR-145-5p	PID_ARF6_DOWNSTREAM_PATHWAY	0.17	1
hsa-miR-122-5p	REACTOME_ACYL_CHAIN_REMODELLING_OF_PG	0.17	1
hsa-miR-122-5p	REACTOME_PHOSPHORYLATION_OF_CD3_AND_TCR_ZETA_CHAINS	0.17	1
hsa-miR-145-5p	REACTOME_NRIF_SIGNALS_CELL_DEATH_FROM_THE_NUCLEUS	0.17	1
hsa-miR-197-3p	REACTOME_NEURONAL_SYSTEM	0.17	1
hsa-miR-145-5p	REACTOME_AMINE_DERIVED_HORMONES	0.17	1
hsa-miR-145-5p	REACTOME_OTHER_SEMAPHORIN_INTERACTIONS	0.17	1
hsa-miR-145-5p	REACTOME_SEMA3A_PAK_DEPENDENT_AXON_REPULSION	0.17	1
hsa-miR-145-5p	REACTOME_ZINC_TRANSPORTERS	0.17	1
hsa-miR-122-5p	REACTOME_JNK_C_JUN_KINASES_PHOSPHORYLATION_AND_ACTIVATION_MEDIATED_BY_ACTIVATED_HUMAN_TAK1	0.17	1
hsa-miR-122-5p	REACTOME_INITIAL_TRIGGERING_OF_COMPLEMENT	0.17	1
hsa-miR-491-5p	ST_GAQ_PATHWAY	0.171	1
hsa-miR-423-3p	REACTOME_SIGNALING_BY_NOTCH1	0.171	1
hsa-miR-491-5p	REACTOME_TRAFFICKING_OF_AMPA_RECEPTORS	0.171	1
hsa-miR-539-3p	REACTOME_AQUAPORIN_MEDIATED_TRANSPORT	0.171	1
hsa-miR-328-3p	PID_REG_GR_PATHWAY	0.172	1
hsa-miR-151a-3p	BIOCARTA_MTOR_PATHWAY	0.173	1
hsa-miR-451a	SIG_REGULATION_OF_THE_ACTIN_CYTOSKELETON_BY_RHO_GTPASES	0.173	1
hsa-miR-328-3p	PID_CXCR3_PATHWAY	0.173	1
hsa-miR-451a	REACTOME_METABOLISM_OF_STEROID_HORMONES_AND_VITAMINS_A_AND_D	0.173	1
hsa-miR-491-5p	REACTOME_SIGNALING_BY_PDGF	0.173	1
hsa-miR-328-3p	REACTOME_IL_3_5_AND_GM_CSF_SIGNALING	0.173	1
hsa-miR-539-3p	REACTOME_POTASSIUM_CHANNELS	0.173	1
hsa-miR-197-3p	BIOCARTA_ETS_PATHWAY	0.174	1
hsa-miR-197-3p	BIOCARTA_NGF_PATHWAY	0.174	1
hsa-miR-197-3p	BIOCARTA_PTEN_PATHWAY	0.174	1
hsa-miR-197-3p	BIOCARTA_ERK5_PATHWAY	0.174	1
hsa-miR-197-3p	BIOCARTA_SPRY_PATHWAY	0.174	1
hsa-miR-197-3p	BIOCARTA_TEL_PATHWAY	0.174	1
hsa-miR-197-3p	REACTOME_SIGNALING_BY_CONSTITUTIVELY_ACTIVE_EGFR	0.174	1
hsa-miR-539-3p	BIOCARTA_AHSP_PATHWAY	0.175	1
hsa-miR-6720-5p	PID_NECTIN_PATHWAY	0.175	1
hsa-miR-491-5p	PID_SHP2_PATHWAY	0.175	1
hsa-miR-539-3p	REACTOME_EXTRINSIC_PATHWAY_FOR_APOPTOSIS	0.175	1
hsa-miR-539-3p	REACTOME_P38MAPK_EVENTS	0.175	1
hsa-miR-539-3p	REACTOME_REGULATION_OF_PYRUVATE_DEHYDROGENASE_PDH_COMPLEX	0.175	1
hsa-miR-491-5p	REACTOME_BIOLOGICAL_OXIDATIONS	0.175	1
hsa-miR-6720-5p	REACTOME_REGULATION_OF_BETA_CELL_DEVELOPMENT	0.175	1
hsa-miR-539-3p	REACTOME_HIGHLY_CALCIUM_PERMEABLE_POSTSYNAPTIC_NICOTINIC_ACETYLCHOLINE_RECEPTORS	0.175	1
hsa-miR-6720-5p	REACTOME_TRAF6_MEDIATED_IRF7_ACTIVATION	0.175	1
hsa-miR-6720-5p	REACTOME_NOD1_2_SIGNALING_PATHWAY	0.175	1
hsa-miR-6720-5p	REACTOME_INTRINSIC_PATHWAY_FOR_APOPTOSIS	0.175	1
hsa-miR-423-3p	NABA_MATRISOME_ASSOCIATED	0.175	1
hsa-miR-328-3p	BIOCARTA_EPONFKB_PATHWAY	0.176	1
hsa-miR-328-3p	BIOCARTA_SET_PATHWAY	0.176	1
hsa-miR-423-3p	BIOCARTA_PTEN_PATHWAY	0.176	1
hsa-miR-423-3p	BIOCARTA_ERK5_PATHWAY	0.176	1
hsa-miR-328-3p	BIOCARTA_VITCB_PATHWAY	0.176	1
hsa-miR-423-3p	REACTOME_ABCA_TRANSPORTERS_IN_LIPID_HOMEOSTASIS	0.176	1
hsa-miR-328-3p	REACTOME_SLBP_DEPENDENT_PROCESSING_OF_REPLICATION_DEPENDENT_HISTONE_PRE_MRNAS	0.176	1
hsa-miR-423-3p	REACTOME_NEURONAL_SYSTEM	0.176	1
hsa-miR-328-3p	REACTOME_DOPAMINE_NEUROTRANSMITTER_RELEASE_CYCLE	0.176	1
hsa-miR-328-3p	REACTOME_ACTIVATION_OF_CHAPERONE_GENES_BY_ATF6_ALPHA	0.176	1
hsa-miR-328-3p	REACTOME_BILE_SALT_AND_ORGANIC_ANION_SLC_TRANSPORTERS	0.176	1
hsa-miR-423-3p	REACTOME_REGULATION_OF_SIGNALING_BY_CBL	0.176	1
hsa-miR-539-3p	REACTOME_GABA_RECEPTOR_ACTIVATION	0.176	1
hsa-miR-423-3p	REACTOME_N_GLYCAN_ANTENNAE_ELONGATION_IN_THE_MEDIAL_TRANS_GOLGI	0.176	1
hsa-miR-328-3p	REACTOME_MTORC1_MEDIATED_SIGNALLING	0.176	1
hsa-miR-451a	BIOCARTA_AT1R_PATHWAY	0.177	1
hsa-miR-122-5p	PID_TCR_PATHWAY	0.177	1
hsa-miR-491-5p	PID_CXCR3_PATHWAY	0.177	1
hsa-miR-491-5p	REACTOME_NRAGE_SIGNALS_DEATH_THROUGH_JNK	0.177	1
hsa-miR-491-5p	REACTOME_PLC_BETA_MEDIATED_EVENTS	0.177	1
hsa-miR-491-5p	SA_G1_AND_S_PHASES	0.178	1
hsa-miR-491-5p	SA_MMP_CYTOKINE_CONNECTION	0.178	1
hsa-miR-145-5p	PID_FCER1_PATHWAY	0.178	1
hsa-miR-145-5p	PID_TRKR_PATHWAY	0.178	1
hsa-miR-491-5p	REACTOME_GLUTAMATE_NEUROTRANSMITTER_RELEASE_CYCLE	0.178	1
hsa-miR-491-5p	REACTOME_ZINC_TRANSPORTERS	0.178	1
hsa-miR-491-5p	REACTOME_UNBLOCKING_OF_NMDA_RECEPTOR_GLUTAMATE_BINDING_AND_ACTIVATION	0.178	1
hsa-miR-491-5p	REACTOME_CREB_PHOSPHORYLATION_THROUGH_THE_ACTIVATION_OF_CAMKII	0.178	1
hsa-miR-197-3p	REACTOME_IMMUNE_SYSTEM	0.178	1
hsa-miR-145-5p	REACTOME_TOLL_RECEPTOR_CASCADES	0.178	1
hsa-miR-122-5p	BIOCARTA_NO2IL12_PATHWAY	0.179	1
hsa-miR-122-5p	SA_PTEN_PATHWAY	0.179	1
hsa-miR-122-5p	SA_TRKA_RECEPTOR	0.179	1
hsa-miR-122-5p	PID_NFKAPPAB_ATYPICAL_PATHWAY	0.179	1
hsa-miR-328-3p	PID_ERBB2_ERBB3_PATHWAY	0.179	1
hsa-miR-122-5p	PID_ANTHRAX_PATHWAY	0.179	1
hsa-miR-328-3p	PID_HNF3A_PATHWAY	0.179	1
hsa-miR-328-3p	REACTOME_SIGNALLING_BY_NGF	0.179	1
hsa-miR-423-3p	REACTOME_METABOLISM_OF_NUCLEOTIDES	0.179	1
hsa-miR-122-5p	REACTOME_GABA_SYNTHESIS_RELEASE_REUPTAKE_AND_DEGRADATION	0.179	1
hsa-miR-197-3p	REACTOME_RIG_I_MDA5_MEDIATED_INDUCTION_OF_IFN_ALPHA_BETA_PATHWAYS	0.179	1
hsa-miR-328-3p	REACTOME_CLEAVAGE_OF_GROWING_TRANSCRIPT_IN_THE_TERMINATION_REGION_	0.179	1
hsa-miR-122-5p	REACTOME_INFLAMMASOMES	0.179	1
hsa-miR-122-5p	REACTOME_SYNTHESIS_OF_GLYCOSYLPHOSPHATIDYLINOSITOL_GPI	0.179	1
hsa-miR-145-5p	BIOCARTA_CACAM_PATHWAY	0.18	1
hsa-miR-151a-3p	BIOCARTA_CXCR4_PATHWAY	0.18	1
hsa-miR-145-5p	REACTOME_TGF_BETA_RECEPTOR_SIGNALING_IN_EMT_EPITHELIAL_TO_MESENCHYMAL_TRANSITION	0.18	1
hsa-miR-145-5p	REACTOME_ACTIVATED_POINT_MUTANTS_OF_FGFR2	0.18	1
hsa-miR-145-5p	REACTOME_EICOSANOID_LIGAND_BINDING_RECEPTORS	0.18	1
hsa-miR-145-5p	REACTOME_TRAFFICKING_OF_GLUR2_CONTAINING_AMPA_RECEPTORS	0.18	1
hsa-miR-151a-3p	REACTOME_TRANSPORT_OF_INORGANIC_CATIONS_ANIONS_AND_AMINO_ACIDS_OLIGOPEPTIDES	0.18	1
hsa-miR-151a-3p	REACTOME_DOUBLE_STRAND_BREAK_REPAIR	0.18	1
hsa-miR-151a-3p	REACTOME_PYRIMIDINE_METABOLISM	0.18	1
hsa-miR-451a	BIOCARTA_ALK_PATHWAY	0.182	1
hsa-miR-197-3p	BIOCARTA_EPO_PATHWAY	0.182	1
hsa-miR-197-3p	BIOCARTA_TH1TH2_PATHWAY	0.182	1
hsa-miR-451a	BIOCARTA_TOLL_PATHWAY	0.182	1
hsa-miR-197-3p	SA_CASPASE_CASCADE	0.182	1
hsa-miR-539-3p	PID_CD8_TCR_PATHWAY	0.182	1
hsa-miR-197-3p	PID_EPHA2_FWD_PATHWAY	0.182	1
hsa-miR-539-3p	REACTOME_GOLGI_ASSOCIATED_VESICLE_BIOGENESIS	0.182	1
hsa-miR-197-3p	REACTOME_SYNTHESIS_AND_INTERCONVERSION_OF_NUCLEOTIDE_DI_AND_TRIPHOSPHATES	0.182	1
hsa-miR-145-5p	REACTOME_INTERFERON_GAMMA_SIGNALING	0.182	1
hsa-miR-151a-3p	REACTOME_HEMOSTASIS	0.183	1
hsa-miR-423-3p	BIOCARTA_COMP_PATHWAY	0.184	1
hsa-miR-491-5p	PID_S1P_S1P3_PATHWAY	0.184	1
hsa-miR-6720-5p	PID_AVB3_OPN_PATHWAY	0.184	1
hsa-miR-423-3p	PID_ARF_3PATHWAY	0.184	1
hsa-miR-423-3p	PID_EPHA2_FWD_PATHWAY	0.184	1
hsa-miR-491-5p	REACTOME_DEGRADATION_OF_THE_EXTRACELLULAR_MATRIX	0.184	1
hsa-miR-423-3p	REACTOME_PROLONGED_ERK_ACTIVATION_EVENTS	0.184	1
hsa-miR-423-3p	REACTOME_POST_CHAPERONIN_TUBULIN_FOLDING_PATHWAY	0.184	1
hsa-miR-423-3p	REACTOME_SYNTHESIS_AND_INTERCONVERSION_OF_NUCLEOTIDE_DI_AND_TRIPHOSPHATES	0.184	1
hsa-miR-328-3p	SIG_CHEMOTAXIS	0.185	1
hsa-miR-328-3p	PID_INSULIN_PATHWAY	0.185	1
hsa-miR-328-3p	PID_HNF3B_PATHWAY	0.185	1
hsa-miR-451a	PID_ERBB4_PATHWAY	0.186	1
hsa-miR-451a	REACTOME_PI3K_EVENTS_IN_ERBB4_SIGNALING	0.186	1
hsa-miR-451a	REACTOME_NUCLEAR_SIGNALING_BY_ERBB4	0.186	1
hsa-miR-451a	REACTOME_GLYCOSPHINGOLIPID_METABOLISM	0.186	1
hsa-miR-451a	REACTOME_TRANSCRIPTIONAL_ACTIVITY_OF_SMAD2_SMAD3_SMAD4_HETEROTRIMER	0.186	1
hsa-miR-151a-3p	BIOCARTA_STRESS_PATHWAY	0.187	1
hsa-miR-539-3p	PID_TCR_RAS_PATHWAY	0.187	1
hsa-miR-539-3p	PID_TAP63_PATHWAY	0.187	1
hsa-miR-151a-3p	PID_LYMPH_ANGIOGENESIS_PATHWAY	0.187	1
hsa-miR-539-3p	REACTOME_PROCESSING_OF_INTRONLESS_PRE_MRNAS	0.187	1
hsa-miR-539-3p	REACTOME_REGULATION_OF_COMPLEMENT_CASCADE	0.187	1
hsa-miR-151a-3p	REACTOME_DARPP_32_EVENTS	0.187	1
hsa-miR-539-3p	REACTOME_ACTIVATION_OF_RAC	0.187	1
hsa-miR-539-3p	REACTOME_N_GLYCAN_ANTENNAE_ELONGATION	0.187	1
hsa-miR-539-3p	REACTOME_SOS_MEDIATED_SIGNALLING	0.187	1
hsa-miR-539-3p	REACTOME_VIRAL_MESSENGER_RNA_SYNTHESIS	0.187	1
hsa-miR-197-3p	REACTOME_TELOMERE_MAINTENANCE	0.187	1
hsa-miR-539-3p	REACTOME_METABOLISM_OF_PORPHYRINS	0.187	1
hsa-miR-539-3p	REACTOME_FGFR1_LIGAND_BINDING_AND_ACTIVATION	0.187	1
hsa-miR-122-5p	REACTOME_PD1_SIGNALING	0.189	1
hsa-miR-122-5p	REACTOME_ACTIVATED_TAK1_MEDIATES_P38_MAPK_ACTIVATION	0.189	1
hsa-miR-122-5p	REACTOME_GLUCOSE_METABOLISM	0.189	1
hsa-miR-151a-3p	NABA_CORE_MATRISOME	0.189	1
hsa-miR-145-5p	BIOCARTA_HCMV_PATHWAY	0.19	1
hsa-miR-145-5p	BIOCARTA_CK1_PATHWAY	0.19	1
hsa-miR-145-5p	BIOCARTA_41BB_PATHWAY	0.19	1
hsa-miR-423-3p	PID_AVB3_INTEGRIN_PATHWAY	0.19	1
hsa-miR-145-5p	PID_INTEGRIN5_PATHWAY	0.19	1
hsa-miR-145-5p	PID_SMAD2_3PATHWAY	0.19	1
hsa-miR-145-5p	REACTOME_REGULATION_OF_KIT_SIGNALING	0.19	1
hsa-miR-451a	REACTOME_CELL_CYCLE	0.19	1
hsa-miR-145-5p	REACTOME_AMINO_ACID_SYNTHESIS_AND_INTERCONVERSION_TRANSAMINATION	0.19	1
hsa-miR-145-5p	REACTOME_INTRINSIC_PATHWAY	0.19	1
hsa-miR-145-5p	REACTOME_ACTIVATION_OF_BH3_ONLY_PROTEINS	0.19	1
hsa-miR-328-3p	BIOCARTA_VDR_PATHWAY	0.191	1
hsa-miR-145-5p	ST_FAS_SIGNALING_PATHWAY	0.191	1
hsa-miR-328-3p	REACTOME_PYRIMIDINE_CATABOLISM	0.191	1
hsa-miR-145-5p	REACTOME_SIGNALING_BY_WNT	0.191	1
hsa-miR-328-3p	REACTOME_DOWNREGULATION_OF_ERBB2_ERBB3_SIGNALING	0.191	1
hsa-miR-197-3p	REACTOME_SHC1_EVENTS_IN_ERBB4_SIGNALING	0.191	1
hsa-miR-328-3p	REACTOME_REVERSIBLE_HYDRATION_OF_CARBON_DIOXIDE	0.191	1
hsa-miR-328-3p	REACTOME_APOPTOTIC_CLEAVAGE_OF_CELL_ADHESION_PROTEINS	0.191	1
hsa-miR-145-5p	REACTOME_CYCLIN_E_ASSOCIATED_EVENTS_DURING_G1_S_TRANSITION_	0.191	1
hsa-miR-328-3p	REACTOME_FACILITATIVE_NA_INDEPENDENT_GLUCOSE_TRANSPORTERS	0.191	1
hsa-miR-328-3p	REACTOME_SIGNAL_REGULATORY_PROTEIN_SIRP_FAMILY_INTERACTIONS	0.191	1
hsa-miR-328-3p	REACTOME_RESOLUTION_OF_AP_SITES_VIA_THE_SINGLE_NUCLEOTIDE_REPLACEMENT_PATHWAY	0.191	1
hsa-miR-328-3p	PID_RHOA_REG_PATHWAY	0.192	1
hsa-miR-423-3p	BIOCARTA_ATM_PATHWAY	0.193	1
hsa-miR-423-3p	BIOCARTA_ACTINY_PATHWAY	0.193	1
hsa-miR-151a-3p	PID_INSULIN_GLUCOSE_PATHWAY	0.193	1
hsa-miR-423-3p	REACTOME_REGULATION_OF_GENE_EXPRESSION_IN_BETA_CELLS	0.193	1
hsa-miR-122-5p	REACTOME_IMMUNOREGULATORY_INTERACTIONS_BETWEEN_A_LYMPHOID_AND_A_NON_LYMPHOID_CELL	0.194	1
hsa-miR-451a	BIOCARTA_P38MAPK_PATHWAY	0.195	1
hsa-miR-451a	ST_JNK_MAPK_PATHWAY	0.195	1
hsa-miR-145-5p	PID_HDAC_CLASSI_PATHWAY	0.195	1
hsa-miR-145-5p	PID_HIF1_TFPATHWAY	0.195	1
hsa-miR-451a	REACTOME_APOPTOTIC_CLEAVAGE_OF_CELLULAR_PROTEINS	0.195	1
hsa-miR-539-3p	REACTOME_PPARA_ACTIVATES_GENE_EXPRESSION	0.195	1
hsa-miR-491-5p	BIOCARTA_GATA3_PATHWAY	0.196	1
hsa-miR-491-5p	BIOCARTA_ACH_PATHWAY	0.196	1
hsa-miR-491-5p	ST_G_ALPHA_S_PATHWAY	0.196	1
hsa-miR-491-5p	PID_CIRCADIAN_PATHWAY	0.196	1
hsa-miR-491-5p	REACTOME_PRE_NOTCH_PROCESSING_IN_GOLGI	0.196	1
hsa-miR-145-5p	REACTOME_TRANSMISSION_ACROSS_CHEMICAL_SYNAPSES	0.196	1
hsa-miR-491-5p	REACTOME_INITIAL_TRIGGERING_OF_COMPLEMENT	0.196	1
hsa-miR-491-5p	BIOCARTA_BIOPEPTIDES_PATHWAY	0.197	1
hsa-miR-491-5p	SIG_CHEMOTAXIS	0.197	1
hsa-miR-491-5p	ST_T_CELL_SIGNAL_TRANSDUCTION	0.197	1
hsa-miR-491-5p	PID_CDC42_REG_PATHWAY	0.197	1
hsa-miR-491-5p	PID_IL2_STAT5_PATHWAY	0.197	1
hsa-miR-491-5p	PID_RAS_PATHWAY	0.197	1
hsa-miR-145-5p	REACTOME_CLASS_I_MHC_MEDIATED_ANTIGEN_PROCESSING_PRESENTATION	0.197	1
hsa-miR-122-5p	BIOCARTA_COMP_PATHWAY	0.198	1
hsa-miR-122-5p	BIOCARTA_EPO_PATHWAY	0.198	1
hsa-miR-122-5p	BIOCARTA_STATHMIN_PATHWAY	0.198	1
hsa-miR-122-5p	BIOCARTA_TH1TH2_PATHWAY	0.198	1
hsa-miR-197-3p	REACTOME_SIGNALING_BY_SCF_KIT	0.198	1
hsa-miR-122-5p	REACTOME_POST_CHAPERONIN_TUBULIN_FOLDING_PATHWAY	0.198	1
hsa-miR-197-3p	REACTOME_CELL_JUNCTION_ORGANIZATION	0.198	1
hsa-miR-122-5p	REACTOME_PYRUVATE_METABOLISM	0.198	1
hsa-miR-122-5p	REACTOME_PROSTACYCLIN_SIGNALLING_THROUGH_PROSTACYCLIN_RECEPTOR	0.198	1
hsa-miR-122-5p	REACTOME_SYNTHESIS_SECRETION_AND_INACTIVATION_OF_GLP1	0.198	1
hsa-miR-539-3p	BIOCARTA_CTL_PATHWAY	0.199	1
hsa-miR-539-3p	BIOCARTA_HIF_PATHWAY	0.199	1
hsa-miR-539-3p	BIOCARTA_NUCLEARRS_PATHWAY	0.199	1
hsa-miR-539-3p	BIOCARTA_HSP27_PATHWAY	0.199	1
hsa-miR-539-3p	PID_ERB_GENOMIC_PATHWAY	0.199	1
hsa-miR-539-3p	PID_THROMBIN_PAR4_PATHWAY	0.199	1
hsa-miR-539-3p	PID_ERBB_NETWORK_PATHWAY	0.199	1
hsa-miR-539-3p	REACTOME_SYNTHESIS_OF_BILE_ACIDS_AND_BILE_SALTS_VIA_7ALPHA_HYDROXYCHOLESTEROL	0.199	1
hsa-miR-539-3p	REACTOME_ACYL_CHAIN_REMODELLING_OF_PI	0.199	1
hsa-miR-539-3p	REACTOME_SIGNALLING_TO_P38_VIA_RIT_AND_RIN	0.199	1
hsa-miR-539-3p	REACTOME_ACYL_CHAIN_REMODELLING_OF_PS	0.199	1
hsa-miR-539-3p	REACTOME_SHC1_EVENTS_IN_EGFR_SIGNALING	0.199	1
hsa-miR-539-3p	REACTOME_RNA_POL_II_TRANSCRIPTION	0.199	1
hsa-miR-539-3p	REACTOME_ENDOGENOUS_STEROLS	0.199	1
hsa-miR-539-3p	REACTOME_P130CAS_LINKAGE_TO_MAPK_SIGNALING_FOR_INTEGRINS	0.199	1
hsa-miR-539-3p	REACTOME_GRB2_SOS_PROVIDES_LINKAGE_TO_MAPK_SIGNALING_FOR_INTERGRINS_	0.199	1
hsa-miR-539-3p	REACTOME_AMINE_DERIVED_HORMONES	0.199	1
hsa-miR-539-3p	REACTOME_ZINC_TRANSPORTERS	0.199	1
hsa-miR-539-3p	REACTOME_SHC_MEDIATED_SIGNALLING	0.199	1
hsa-miR-197-3p	BIOCARTA_NDKDYNAMIN_PATHWAY	0.2	1
hsa-miR-197-3p	BIOCARTA_IGF1_PATHWAY	0.2	1
hsa-miR-197-3p	BIOCARTA_CTLA4_PATHWAY	0.2	1
hsa-miR-145-5p	BIOCARTA_TNFR2_PATHWAY	0.2	1
hsa-miR-197-3p	BIOCARTA_TFF_PATHWAY	0.2	1
hsa-miR-145-5p	BIOCARTA_UCALPAIN_PATHWAY	0.2	1
hsa-miR-145-5p	PID_BETA_CATENIN_DEG_PATHWAY	0.2	1
hsa-miR-197-3p	PID_P38_MK2_PATHWAY	0.2	1
hsa-miR-151a-3p	REACTOME_BILE_ACID_AND_BILE_SALT_METABOLISM	0.2	1
hsa-miR-423-3p	REACTOME_SIGNALLING_BY_NGF	0.2	1
hsa-miR-145-5p	REACTOME_SIGNALING_BY_CONSTITUTIVELY_ACTIVE_EGFR	0.2	1
hsa-miR-145-5p	REACTOME_OXYGEN_DEPENDENT_PROLINE_HYDROXYLATION_OF_HYPOXIA_INDUCIBLE_FACTOR_ALPHA	0.2	1
hsa-miR-197-3p	REACTOME_ACYL_CHAIN_REMODELLING_OF_PE	0.2	1
hsa-miR-151a-3p	REACTOME_INTEGRIN_ALPHAIIB_BETA3_SIGNALING	0.2	1
hsa-miR-151a-3p	REACTOME_ASSOCIATION_OF_TRIC_CCT_WITH_TARGET_PROTEINS_DURING_BIOSYNTHESIS	0.2	1
hsa-miR-151a-3p	REACTOME_AMINE_COMPOUND_SLC_TRANSPORTERS	0.2	1
hsa-miR-151a-3p	REACTOME_GAP_JUNCTION_TRAFFICKING	0.2	1
hsa-miR-145-5p	REACTOME_GAP_JUNCTION_ASSEMBLY	0.2	1
hsa-miR-151a-3p	REACTOME_POST_TRANSLATIONAL_PROTEIN_MODIFICATION	0.201	1
hsa-miR-423-3p	BIOCARTA_TFF_PATHWAY	0.202	1
hsa-miR-197-3p	PID_MYC_ACTIV_PATHWAY	0.202	1
hsa-miR-423-3p	PID_ECADHERIN_KERATINOCYTE_PATHWAY	0.202	1
hsa-miR-423-3p	REACTOME_ERK_MAPK_TARGETS	0.202	1
hsa-miR-197-3p	REACTOME_INTEGRIN_CELL_SURFACE_INTERACTIONS	0.202	1
hsa-miR-423-3p	REACTOME_PEROXISOMAL_LIPID_METABOLISM	0.202	1
hsa-miR-122-5p	REACTOME_METABOLISM_OF_NUCLEOTIDES	0.202	1
hsa-miR-145-5p	REACTOME_POST_TRANSLATIONAL_PROTEIN_MODIFICATION	0.202	1
hsa-miR-122-5p	REACTOME_NFKB_AND_MAP_KINASES_ACTIVATION_MEDIATED_BY_TLR4_SIGNALING_REPERTOIRE	0.202	1
hsa-miR-6720-5p	BIOCARTA_DEATH_PATHWAY	0.203	1
hsa-miR-145-5p	REACTOME_SIGNALING_BY_THE_B_CELL_RECEPTOR_BCR	0.203	1
hsa-miR-539-3p	REACTOME_CHEMOKINE_RECEPTORS_BIND_CHEMOKINES	0.203	1
hsa-miR-6720-5p	REACTOME_PURINE_METABOLISM	0.203	1
hsa-miR-451a	PID_BMP_PATHWAY	0.204	1
hsa-miR-145-5p	REACTOME_SEMAPHORIN_INTERACTIONS	0.204	1
hsa-miR-197-3p	REACTOME_APOPTOSIS	0.204	1
hsa-miR-328-3p	BIOCARTA_D4GDI_PATHWAY	0.205	1
hsa-miR-328-3p	BIOCARTA_SALMONELLA_PATHWAY	0.205	1
hsa-miR-328-3p	REACTOME_P38MAPK_EVENTS	0.205	1
hsa-miR-328-3p	REACTOME_ACTIVATION_OF_CHAPERONES_BY_ATF6_ALPHA	0.205	1
hsa-miR-328-3p	REACTOME_HIGHLY_CALCIUM_PERMEABLE_POSTSYNAPTIC_NICOTINIC_ACETYLCHOLINE_RECEPTORS	0.205	1
hsa-miR-423-3p	PID_P73PATHWAY	0.206	1
hsa-miR-423-3p	PID_MYC_ACTIV_PATHWAY	0.206	1
hsa-miR-197-3p	REACTOME_UNFOLDED_PROTEIN_RESPONSE	0.206	1
hsa-miR-197-3p	BIOCARTA_SPPA_PATHWAY	0.208	1
hsa-miR-197-3p	BIOCARTA_CYTOKINE_PATHWAY	0.208	1
hsa-miR-197-3p	BIOCARTA_IL6_PATHWAY	0.208	1
hsa-miR-197-3p	BIOCARTA_INSULIN_PATHWAY	0.208	1
hsa-miR-197-3p	BIOCARTA_HER2_PATHWAY	0.208	1
hsa-miR-539-3p	PID_SHP2_PATHWAY	0.208	1
hsa-miR-197-3p	PID_PDGFRA_PATHWAY	0.208	1
hsa-miR-197-3p	REACTOME_RNA_POL_I_TRANSCRIPTION_TERMINATION	0.208	1
hsa-miR-197-3p	REACTOME_GRB2_EVENTS_IN_ERBB2_SIGNALING	0.208	1
hsa-miR-122-5p	REACTOME_HS_GAG_DEGRADATION	0.208	1
hsa-miR-197-3p	REACTOME_ACYL_CHAIN_REMODELLING_OF_PC	0.208	1
hsa-miR-122-5p	REACTOME_REGULATION_OF_GENE_EXPRESSION_IN_BETA_CELLS	0.208	1
hsa-miR-122-5p	REACTOME_G_BETA_GAMMA_SIGNALLING_THROUGH_PLC_BETA	0.208	1
hsa-miR-122-5p	REACTOME_NEPHRIN_INTERACTIONS	0.208	1
hsa-miR-145-5p	PID_MTOR_4PATHWAY	0.209	1
hsa-miR-145-5p	PID_VEGFR1_2_PATHWAY	0.209	1
hsa-miR-491-5p	REACTOME_OPIOID_SIGNALLING	0.209	1
hsa-miR-423-3p	BIOCARTA_SPPA_PATHWAY	0.21	1
hsa-miR-145-5p	BIOCARTA_TID_PATHWAY	0.21	1
hsa-miR-423-3p	BIOCARTA_DC_PATHWAY	0.21	1
hsa-miR-145-5p	BIOCARTA_MAL_PATHWAY	0.21	1
hsa-miR-145-5p	BIOCARTA_STATHMIN_PATHWAY	0.21	1
hsa-miR-145-5p	BIOCARTA_TH1TH2_PATHWAY	0.21	1
hsa-miR-145-5p	SA_CASPASE_CASCADE	0.21	1
hsa-miR-423-3p	PID_MET_PATHWAY	0.21	1
hsa-miR-423-3p	PID_HEDGEHOG_2PATHWAY	0.21	1
hsa-miR-491-5p	PID_AURORA_A_PATHWAY	0.21	1
hsa-miR-539-3p	REACTOME_ACTIVATED_POINT_MUTANTS_OF_FGFR2	0.21	1
hsa-miR-539-3p	REACTOME_ACYL_CHAIN_REMODELLING_OF_PG	0.21	1
hsa-miR-539-3p	REACTOME_PHOSPHORYLATION_OF_CD3_AND_TCR_ZETA_CHAINS	0.21	1
hsa-miR-491-5p	REACTOME_AMINO_ACID_TRANSPORT_ACROSS_THE_PLASMA_MEMBRANE	0.21	1
hsa-miR-539-3p	REACTOME_ACETYLCHOLINE_BINDING_AND_DOWNSTREAM_EVENTS	0.21	1
hsa-miR-423-3p	REACTOME_FORMATION_OF_TUBULIN_FOLDING_INTERMEDIATES_BY_CCT_TRIC	0.21	1
hsa-miR-423-3p	REACTOME_DEADENYLATION_OF_MRNA	0.21	1
hsa-miR-491-5p	REACTOME_TRANSPORT_OF_VITAMINS_NUCLEOSIDES_AND_RELATED_MOLECULES	0.21	1
hsa-miR-145-5p	REACTOME_CGMP_EFFECTS	0.21	1
hsa-miR-539-3p	REACTOME_PLATELET_SENSITIZATION_BY_LDL	0.21	1
hsa-miR-491-5p	REACTOME_INWARDLY_RECTIFYING_K_CHANNELS	0.21	1
hsa-miR-539-3p	REACTOME_INITIAL_TRIGGERING_OF_COMPLEMENT	0.21	1
hsa-miR-423-3p	REACTOME_FGFR_LIGAND_BINDING_AND_ACTIVATION	0.21	1
hsa-miR-122-5p	REACTOME_TRIF_MEDIATED_TLR3_SIGNALING	0.211	1
hsa-miR-328-3p	REACTOME_CHONDROITIN_SULFATE_DERMATAN_SULFATE_METABOLISM	0.211	1
hsa-miR-6720-5p	SIG_CD40PATHWAYMAP	0.212	1
hsa-miR-6720-5p	PID_ATM_PATHWAY	0.212	1
hsa-miR-451a	REACTOME_PI3K_EVENTS_IN_ERBB2_SIGNALING	0.212	1
hsa-miR-451a	REACTOME_REGULATION_OF_WATER_BALANCE_BY_RENAL_AQUAPORINS	0.212	1
hsa-miR-145-5p	PID_CDC42_PATHWAY	0.213	1
hsa-miR-145-5p	REACTOME_SIGNALING_BY_NOTCH1	0.213	1
hsa-miR-151a-3p	REACTOME_STEROID_HORMONES	0.213	1
hsa-miR-151a-3p	REACTOME_BIOSYNTHESIS_OF_THE_N_GLYCAN_PRECURSOR_DOLICHOL_LIPID_LINKED_OLIGOSACCHARIDE_LLO_AND_TRANSFER_TO_A_NASCENT_PROTEIN	0.213	1
hsa-miR-151a-3p	REACTOME_PKB_MEDIATED_EVENTS	0.213	1
hsa-miR-197-3p	ST_INTEGRIN_SIGNALING_PATHWAY	0.214	1
hsa-miR-539-3p	REACTOME_O_LINKED_GLYCOSYLATION_OF_MUCINS	0.214	1
hsa-miR-423-3p	REACTOME_P75_NTR_RECEPTOR_MEDIATED_SIGNALLING	0.214	1
hsa-miR-423-3p	REACTOME_ASPARAGINE_N_LINKED_GLYCOSYLATION	0.214	1
hsa-miR-145-5p	REACTOME_DEVELOPMENTAL_BIOLOGY	0.215	1
hsa-miR-491-5p	REACTOME_PROTEOLYTIC_CLEAVAGE_OF_SNARE_COMPLEX_PROTEINS	0.215	1
hsa-miR-491-5p	REACTOME_NA_CL_DEPENDENT_NEUROTRANSMITTER_TRANSPORTERS	0.215	1
hsa-miR-491-5p	REACTOME_RAS_ACTIVATION_UOPN_CA2_INFUX_THROUGH_NMDA_RECEPTOR	0.215	1
hsa-miR-491-5p	REACTOME_RAP1_SIGNALLING	0.215	1
hsa-miR-491-5p	REACTOME_GABA_SYNTHESIS_RELEASE_REUPTAKE_AND_DEGRADATION	0.215	1
hsa-miR-423-3p	REACTOME_ADAPTIVE_IMMUNE_SYSTEM	0.215	1
hsa-miR-197-3p	BIOCARTA_CASPASE_PATHWAY	0.216	1
hsa-miR-197-3p	BIOCARTA_P53HYPOXIA_PATHWAY	0.216	1
hsa-miR-197-3p	BIOCARTA_IL12_PATHWAY	0.216	1
hsa-miR-197-3p	BIOCARTA_GLEEVEC_PATHWAY	0.216	1
hsa-miR-197-3p	BIOCARTA_IGF1R_PATHWAY	0.216	1
hsa-miR-197-3p	PID_NFKAPPAB_CANONICAL_PATHWAY	0.216	1
hsa-miR-197-3p	REACTOME_INSULIN_RECEPTOR_RECYCLING	0.216	1
hsa-miR-491-5p	REACTOME_MEMBRANE_TRAFFICKING	0.216	1
hsa-miR-197-3p	REACTOME_DOWNREGULATION_OF_TGF_BETA_RECEPTOR_SIGNALING	0.216	1
hsa-miR-197-3p	REACTOME_MICRORNA_MIRNA_BIOGENESIS	0.216	1
hsa-miR-197-3p	REACTOME_FORMATION_OF_INCISION_COMPLEX_IN_GG_NER	0.216	1
hsa-miR-122-5p	BIOCARTA_TOB1_PATHWAY	0.217	1
hsa-miR-122-5p	BIOCARTA_CTLA4_PATHWAY	0.217	1
hsa-miR-451a	SIG_CHEMOTAXIS	0.217	1
hsa-miR-423-3p	ST_INTEGRIN_SIGNALING_PATHWAY	0.217	1
hsa-miR-451a	PID_RHOA_PATHWAY	0.217	1
hsa-miR-451a	PID_INSULIN_PATHWAY	0.217	1
hsa-miR-328-3p	PID_ANGIOPOIETIN_RECEPTOR_PATHWAY	0.217	1
hsa-miR-122-5p	REACTOME_CHONDROITIN_SULFATE_BIOSYNTHESIS	0.217	1
hsa-miR-122-5p	REACTOME_ACYL_CHAIN_REMODELLING_OF_PE	0.217	1
hsa-miR-122-5p	REACTOME_ERK_MAPK_TARGETS	0.217	1
hsa-miR-122-5p	REACTOME_MITOCHONDRIAL_TRNA_AMINOACYLATION	0.217	1
hsa-miR-328-3p	REACTOME_NEUROTRANSMITTER_RECEPTOR_BINDING_AND_DOWNSTREAM_TRANSMISSION_IN_THE_POSTSYNAPTIC_CELL	0.217	1
hsa-miR-122-5p	REACTOME_CTLA4_INHIBITORY_SIGNALING	0.217	1
hsa-miR-122-5p	REACTOME_ADP_SIGNALLING_THROUGH_P2RY12	0.217	1
hsa-miR-122-5p	REACTOME_ANTIGEN_PRESENTATION_FOLDING_ASSEMBLY_AND_PEPTIDE_LOADING_OF_CLASS_I_MHC	0.217	1
hsa-miR-151a-3p	NABA_ECM_GLYCOPROTEINS	0.218	1
hsa-miR-423-3p	BIOCARTA_CCR3_PATHWAY	0.219	1
hsa-miR-423-3p	BIOCARTA_PTDINS_PATHWAY	0.219	1
hsa-miR-423-3p	BIOCARTA_RAS_PATHWAY	0.219	1
hsa-miR-423-3p	ST_GA12_PATHWAY	0.219	1
hsa-miR-491-5p	PID_LKB1_PATHWAY	0.219	1
hsa-miR-539-3p	REACTOME_TRANS_GOLGI_NETWORK_VESICLE_BUDDING	0.219	1
hsa-miR-328-3p	REACTOME_TRAFFICKING_AND_PROCESSING_OF_ENDOSOMAL_TLR	0.219	1
hsa-miR-328-3p	REACTOME_HYALURONAN_METABOLISM	0.219	1
hsa-miR-328-3p	REACTOME_SYNTHESIS_OF_SUBSTRATES_IN_N_GLYCAN_BIOSYTHESIS	0.219	1
hsa-miR-328-3p	REACTOME_SYNTHESIS_SECRETION_AND_INACTIVATION_OF_GIP	0.219	1
hsa-miR-328-3p	REACTOME_REGULATION_OF_IFNG_SIGNALING	0.219	1
hsa-miR-328-3p	REACTOME_N_GLYCAN_ANTENNAE_ELONGATION	0.219	1
hsa-miR-145-5p	REACTOME_ADAPTIVE_IMMUNE_SYSTEM	0.219	1
hsa-miR-328-3p	REACTOME_METABOLISM_OF_PORPHYRINS	0.219	1
hsa-miR-145-5p	ST_WNT_CA2_CYCLIC_GMP_PATHWAY	0.22	1
hsa-miR-151a-3p	PID_NECTIN_PATHWAY	0.22	1
hsa-miR-151a-3p	PID_IGF1_PATHWAY	0.22	1
hsa-miR-145-5p	REACTOME_DOWNREGULATION_OF_SMAD2_3_SMAD4_TRANSCRIPTIONAL_ACTIVITY	0.22	1
hsa-miR-151a-3p	REACTOME_SIGNALING_BY_ROBO_RECEPTOR	0.22	1
hsa-miR-151a-3p	REACTOME_TRAF6_MEDIATED_IRF7_ACTIVATION	0.22	1
hsa-miR-491-5p	REACTOME_INTERFERON_GAMMA_SIGNALING	0.22	1
hsa-miR-451a	PID_PS1_PATHWAY	0.221	1
hsa-miR-6720-5p	PID_HIV_NEF_PATHWAY	0.221	1
hsa-miR-197-3p	REACTOME_REGULATION_OF_MRNA_STABILITY_BY_PROTEINS_THAT_BIND_AU_RICH_ELEMENTS	0.221	1
hsa-miR-539-3p	BIOCARTA_PML_PATHWAY	0.222	1
hsa-miR-539-3p	PID_SMAD2_3PATHWAY	0.222	1
hsa-miR-491-5p	REACTOME_SIGNALLING_BY_NGF	0.222	1
hsa-miR-539-3p	REACTOME_PROTEOLYTIC_CLEAVAGE_OF_SNARE_COMPLEX_PROTEINS	0.222	1
hsa-miR-539-3p	REACTOME_ARMS_MEDIATED_ACTIVATION	0.222	1
hsa-miR-539-3p	REACTOME_SYNTHESIS_OF_PIPS_AT_THE_GOLGI_MEMBRANE	0.222	1
hsa-miR-539-3p	REACTOME_TIE2_SIGNALING	0.222	1
hsa-miR-539-3p	REACTOME_BRANCHED_CHAIN_AMINO_ACID_CATABOLISM	0.222	1
hsa-miR-539-3p	REACTOME_AMINO_ACID_SYNTHESIS_AND_INTERCONVERSION_TRANSAMINATION	0.222	1
hsa-miR-539-3p	REACTOME_RAP1_SIGNALLING	0.222	1
hsa-miR-145-5p	REACTOME_NFKB_AND_MAP_KINASES_ACTIVATION_MEDIATED_BY_TLR4_SIGNALING_REPERTOIRE	0.222	1
hsa-miR-539-3p	REACTOME_RNA_POL_III_CHAIN_ELONGATION	0.222	1
hsa-miR-539-3p	REACTOME_SYNTHESIS_OF_GLYCOSYLPHOSPHATIDYLINOSITOL_GPI	0.222	1
hsa-miR-539-3p	REACTOME_SHC_RELATED_EVENTS	0.222	1
hsa-miR-539-3p	REACTOME_DEVELOPMENTAL_BIOLOGY	0.223	1
hsa-miR-122-5p	REACTOME_TRAF6_MEDIATED_INDUCTION_OF_NFKB_AND_MAP_KINASES_UPON_TLR7_8_OR_9_ACTIVATION	0.223	1
hsa-miR-491-5p	REACTOME_THROMBIN_SIGNALLING_THROUGH_PROTEINASE_ACTIVATED_RECEPTORS_PARS	0.224	1
hsa-miR-491-5p	REACTOME_COMPLEMENT_CASCADE	0.224	1
hsa-miR-197-3p	BIOCARTA_TPO_PATHWAY	0.225	1
hsa-miR-451a	PID_LKB1_PATHWAY	0.225	1
hsa-miR-451a	PID_IL6_7_PATHWAY	0.225	1
hsa-miR-451a	PID_DELTA_NP63_PATHWAY	0.225	1
hsa-miR-423-3p	REACTOME_ACTIVATION_OF_THE_MRNA_UPON_BINDING_OF_THE_CAP_BINDING_COMPLEX_AND_EIFS_AND_SUBSEQUENT_BINDING_TO_43S	0.225	1
hsa-miR-122-5p	BIOCARTA_CYTOKINE_PATHWAY	0.226	1
hsa-miR-491-5p	PID_MET_PATHWAY	0.226	1
hsa-miR-122-5p	REACTOME_ACYL_CHAIN_REMODELLING_OF_PC	0.226	1
hsa-miR-122-5p	REACTOME_FORMATION_OF_TUBULIN_FOLDING_INTERMEDIATES_BY_CCT_TRIC	0.226	1
hsa-miR-122-5p	REACTOME_CD28_DEPENDENT_PI3K_AKT_SIGNALING	0.226	1
hsa-miR-122-5p	REACTOME_METAL_ION_SLC_TRANSPORTERS	0.226	1
hsa-miR-122-5p	REACTOME_INCRETIN_SYNTHESIS_SECRETION_AND_INACTIVATION	0.226	1
hsa-miR-423-3p	BIOCARTA_CXCR4_PATHWAY	0.227	1
hsa-miR-423-3p	BIOCARTA_ECM_PATHWAY	0.227	1
hsa-miR-423-3p	BIOCARTA_EIF4_PATHWAY	0.227	1
hsa-miR-423-3p	SA_B_CELL_RECEPTOR_COMPLEXES	0.227	1
hsa-miR-423-3p	PID_S1P_S1P2_PATHWAY	0.227	1
hsa-miR-423-3p	REACTOME_NUCLEAR_EVENTS_KINASE_AND_TRANSCRIPTION_FACTOR_ACTIVATION	0.227	1
hsa-miR-423-3p	REACTOME_KINESINS	0.227	1
hsa-miR-423-3p	REACTOME_PYRIMIDINE_METABOLISM	0.227	1
hsa-miR-6720-5p	REACTOME_METABOLISM_OF_LIPIDS_AND_LIPOPROTEINS	0.228	1
hsa-miR-451a	PID_AJDISS_2PATHWAY	0.229	1
hsa-miR-451a	REACTOME_CROSS_PRESENTATION_OF_SOLUBLE_EXOGENOUS_ANTIGENS_ENDOSOMES	0.229	1
hsa-miR-451a	REACTOME_CDK_MEDIATED_PHOSPHORYLATION_AND_REMOVAL_OF_CDC6	0.229	1
hsa-miR-145-5p	BIOCARTA_CALCINEURIN_PATHWAY	0.23	1
hsa-miR-145-5p	BIOCARTA_NDKDYNAMIN_PATHWAY	0.23	1
hsa-miR-145-5p	BIOCARTA_MITOCHONDRIA_PATHWAY	0.23	1
hsa-miR-539-3p	PID_TRKR_PATHWAY	0.23	1
hsa-miR-491-5p	PID_HES_HEY_PATHWAY	0.23	1
hsa-miR-145-5p	REACTOME_NEF_MEDIATES_DOWN_MODULATION_OF_CELL_SURFACE_RECEPTORS_BY_RECRUITING_THEM_TO_CLATHRIN_ADAPTERS	0.23	1
hsa-miR-145-5p	REACTOME_ERK_MAPK_TARGETS	0.23	1
hsa-miR-145-5p	REACTOME_MITOCHONDRIAL_TRNA_AMINOACYLATION	0.23	1
hsa-miR-145-5p	REACTOME_CTLA4_INHIBITORY_SIGNALING	0.23	1
hsa-miR-145-5p	REACTOME_TRAF6_MEDIATED_NFKB_ACTIVATION	0.23	1
hsa-miR-6720-5p	REACTOME_SIGNALLING_TO_ERKS	0.231	1
hsa-miR-328-3p	REACTOME_DOWNSTREAM_SIGNAL_TRANSDUCTION	0.231	1
hsa-miR-6720-5p	REACTOME_FRS2_MEDIATED_CASCADE	0.231	1
hsa-miR-6720-5p	REACTOME_IRON_UPTAKE_AND_TRANSPORT	0.231	1
hsa-miR-328-3p	BIOCARTA_CTL_PATHWAY	0.232	1
hsa-miR-328-3p	BIOCARTA_ERYTH_PATHWAY	0.232	1
hsa-miR-328-3p	BIOCARTA_HIF_PATHWAY	0.232	1
hsa-miR-328-3p	BIOCARTA_IL3_PATHWAY	0.232	1
hsa-miR-328-3p	BIOCARTA_PITX2_PATHWAY	0.232	1
hsa-miR-151a-3p	BIOCARTA_RHO_PATHWAY	0.232	1
hsa-miR-151a-3p	ST_ERK1_ERK2_MAPK_PATHWAY	0.232	1
hsa-miR-328-3p	SA_MMP_CYTOKINE_CONNECTION	0.232	1
hsa-miR-122-5p	PID_MYC_ACTIV_PATHWAY	0.232	1
hsa-miR-151a-3p	PID_SYNDECAN_4_PATHWAY	0.232	1
hsa-miR-328-3p	PID_ERBB_NETWORK_PATHWAY	0.232	1
hsa-miR-145-5p	REACTOME_TRIF_MEDIATED_TLR3_SIGNALING	0.232	1
hsa-miR-328-3p	REACTOME_ACYL_CHAIN_REMODELLING_OF_PI	0.232	1
hsa-miR-328-3p	REACTOME_GLUTAMATE_NEUROTRANSMITTER_RELEASE_CYCLE	0.232	1
hsa-miR-328-3p	REACTOME_METABOLISM_OF_POLYAMINES	0.232	1
hsa-miR-328-3p	REACTOME_POST_TRANSLATIONAL_PROTEIN_MODIFICATION	0.232	1
hsa-miR-539-3p	REACTOME_FATTY_ACID_TRIACYLGLYCEROL_AND_KETONE_BODY_METABOLISM	0.232	1
hsa-miR-151a-3p	REACTOME_IMMUNE_SYSTEM	0.232	1
hsa-miR-197-3p	BIOCARTA_MAPK_PATHWAY	0.233	1
hsa-miR-539-3p	BIOCARTA_CARDIACEGF_PATHWAY	0.233	1
hsa-miR-6720-5p	PID_INTEGRIN1_PATHWAY	0.233	1
hsa-miR-197-3p	PID_INTEGRIN_A9B1_PATHWAY	0.233	1
hsa-miR-451a	PID_FOXO_PATHWAY	0.233	1
hsa-miR-451a	PID_PI3KCI_PATHWAY	0.233	1
hsa-miR-6720-5p	PID_HIF1_TFPATHWAY	0.233	1
hsa-miR-197-3p	PID_LYMPH_ANGIOGENESIS_PATHWAY	0.233	1
hsa-miR-539-3p	REACTOME_SIGNALING_BY_NODAL	0.233	1
hsa-miR-539-3p	REACTOME_SIGNALING_BY_CONSTITUTIVELY_ACTIVE_EGFR	0.233	1
hsa-miR-197-3p	REACTOME_EGFR_DOWNREGULATION	0.233	1
hsa-miR-451a	REACTOME_REGULATION_OF_ORNITHINE_DECARBOXYLASE_ODC	0.233	1
hsa-miR-539-3p	REACTOME_PD1_SIGNALING	0.233	1
hsa-miR-423-3p	REACTOME_L1CAM_INTERACTIONS	0.233	1
hsa-miR-539-3p	REACTOME_N_GLYCAN_ANTENNAE_ELONGATION_IN_THE_MEDIAL_TRANS_GOLGI	0.233	1
hsa-miR-197-3p	REACTOME_TRANSFERRIN_ENDOCYTOSIS_AND_RECYCLING	0.233	1
hsa-miR-197-3p	REACTOME_MITOTIC_PROMETAPHASE	0.233	1
hsa-miR-539-3p	REACTOME_GAP_JUNCTION_ASSEMBLY	0.233	1
hsa-miR-197-3p	REACTOME_RNA_POL_I_TRANSCRIPTION_INITIATION	0.233	1
hsa-miR-491-5p	BIOCARTA_ARAP_PATHWAY	0.235	1
hsa-miR-122-5p	BIOCARTA_IL12_PATHWAY	0.235	1
hsa-miR-423-3p	BIOCARTA_MCALPAIN_PATHWAY	0.235	1
hsa-miR-122-5p	PID_NFKAPPAB_CANONICAL_PATHWAY	0.235	1
hsa-miR-122-5p	PID_CONE_PATHWAY	0.235	1
hsa-miR-423-3p	REACTOME_REGULATION_OF_HYPOXIA_INDUCIBLE_FACTOR_HIF_BY_OXYGEN	0.235	1
hsa-miR-6720-5p	REACTOME_PHOSPHOLIPID_METABOLISM	0.235	1
hsa-miR-491-5p	REACTOME_OXYGEN_DEPENDENT_PROLINE_HYDROXYLATION_OF_HYPOXIA_INDUCIBLE_FACTOR_ALPHA	0.235	1
hsa-miR-491-5p	REACTOME_SYNTHESIS_OF_PC	0.235	1
hsa-miR-491-5p	REACTOME_FATTY_ACYL_COA_BIOSYNTHESIS	0.235	1
hsa-miR-491-5p	REACTOME_PKA_MEDIATED_PHOSPHORYLATION_OF_CREB	0.235	1
hsa-miR-122-5p	REACTOME_THROMBOXANE_SIGNALLING_THROUGH_TP_RECEPTOR	0.235	1
hsa-miR-122-5p	REACTOME_TAK1_ACTIVATES_NFKB_BY_PHOSPHORYLATION_AND_ACTIVATION_OF_IKKS_COMPLEX	0.235	1
hsa-miR-122-5p	REACTOME_INTERACTION_BETWEEN_L1_AND_ANKYRINS	0.235	1
hsa-miR-491-5p	REACTOME_PLATELET_CALCIUM_HOMEOSTASIS	0.235	1
hsa-miR-491-5p	REACTOME_FACTORS_INVOLVED_IN_MEGAKARYOCYTE_DEVELOPMENT_AND_PLATELET_PRODUCTION	0.235	1
hsa-miR-491-5p	REACTOME_N_GLYCAN_ANTENNAE_ELONGATION_IN_THE_MEDIAL_TRANS_GOLGI	0.235	1
hsa-miR-151a-3p	REACTOME_SIGNALING_BY_FGFR	0.235	1
hsa-miR-491-5p	REACTOME_GAP_JUNCTION_ASSEMBLY	0.235	1
hsa-miR-328-3p	NABA_ECM_REGULATORS	0.236	1
hsa-miR-423-3p	REACTOME_INSULIN_RECEPTOR_SIGNALLING_CASCADE	0.237	1
hsa-miR-197-3p	REACTOME_CLASS_B_2_SECRETIN_FAMILY_RECEPTORS	0.237	1
hsa-miR-451a	REACTOME_MITOTIC_M_M_G1_PHASES	0.237	1
hsa-miR-328-3p	REACTOME_CIRCADIAN_CLOCK	0.237	1
hsa-miR-423-3p	REACTOME_MITOTIC_PROMETAPHASE	0.237	1
hsa-miR-491-5p	BIOCARTA_NO1_PATHWAY	0.238	1
hsa-miR-491-5p	PID_SYNDECAN_2_PATHWAY	0.238	1
hsa-miR-491-5p	REACTOME_GLUCAGON_TYPE_LIGAND_RECEPTORS	0.238	1
hsa-miR-491-5p	REACTOME_POST_NMDA_RECEPTOR_ACTIVATION_EVENTS	0.238	1
hsa-miR-451a	REACTOME_MAP_KINASE_ACTIVATION_IN_TLR_CASCADE	0.238	1
hsa-miR-491-5p	REACTOME_PURINE_METABOLISM	0.238	1
hsa-miR-145-5p	BIOCARTA_CHEMICAL_PATHWAY	0.239	1
hsa-miR-145-5p	BIOCARTA_CERAMIDE_PATHWAY	0.239	1
hsa-miR-145-5p	PID_PDGFRA_PATHWAY	0.239	1
hsa-miR-151a-3p	PID_ALPHA_SYNUCLEIN_PATHWAY	0.239	1
hsa-miR-145-5p	REACTOME_METAL_ION_SLC_TRANSPORTERS	0.239	1
hsa-miR-145-5p	REACTOME_FGFR_LIGAND_BINDING_AND_ACTIVATION	0.239	1
hsa-miR-6720-5p	ST_P38_MAPK_PATHWAY	0.24	1
hsa-miR-6720-5p	PID_FRA_PATHWAY	0.24	1
hsa-miR-6720-5p	PID_IL23_PATHWAY	0.24	1
hsa-miR-6720-5p	REACTOME_NEGATIVE_REGULATION_OF_FGFR_SIGNALING	0.24	1
hsa-miR-328-3p	REACTOME_DOWNSTREAM_SIGNALING_EVENTS_OF_B_CELL_RECEPTOR_BCR	0.24	1
hsa-miR-197-3p	ST_INTERLEUKIN_4_PATHWAY	0.241	1
hsa-miR-197-3p	PID_IL27_PATHWAY	0.241	1
hsa-miR-197-3p	REACTOME_TGF_BETA_RECEPTOR_SIGNALING_ACTIVATES_SMADS	0.241	1
hsa-miR-197-3p	REACTOME_REGULATORY_RNA_PATHWAYS	0.241	1
hsa-miR-451a	REACTOME_METABOLISM_OF_VITAMINS_AND_COFACTORS	0.242	1
hsa-miR-451a	REACTOME_P53_INDEPENDENT_G1_S_DNA_DAMAGE_CHECKPOINT	0.242	1
hsa-miR-451a	REACTOME_AUTODEGRADATION_OF_THE_E3_UBIQUITIN_LIGASE_COP1	0.242	1
hsa-miR-451a	REACTOME_AQUAPORIN_MEDIATED_TRANSPORT	0.242	1
hsa-miR-451a	REACTOME_SCF_BETA_TRCP_MEDIATED_DEGRADATION_OF_EMI1	0.242	1
hsa-miR-423-3p	BIOCARTA_RACCYCD_PATHWAY	0.243	1
hsa-miR-423-3p	PID_VEGFR1_PATHWAY	0.243	1
hsa-miR-151a-3p	REACTOME_GPCR_LIGAND_BINDING	0.243	1
hsa-miR-122-5p	BIOCARTA_CSK_PATHWAY	0.244	1
hsa-miR-122-5p	PID_RHODOPSIN_PATHWAY	0.244	1
hsa-miR-122-5p	REACTOME_TERMINATION_OF_O_GLYCAN_BIOSYNTHESIS	0.244	1
hsa-miR-122-5p	REACTOME_NUCLEAR_EVENTS_KINASE_AND_TRANSCRIPTION_FACTOR_ACTIVATION	0.244	1
hsa-miR-122-5p	REACTOME_APOPTOSIS	0.244	1
hsa-miR-539-3p	BIOCARTA_COMP_PATHWAY	0.245	1
hsa-miR-539-3p	BIOCARTA_MTA3_PATHWAY	0.245	1
hsa-miR-151a-3p	BIOCARTA_MPR_PATHWAY	0.245	1
hsa-miR-539-3p	BIOCARTA_TGFB_PATHWAY	0.245	1
hsa-miR-539-3p	SA_CASPASE_CASCADE	0.245	1
hsa-miR-151a-3p	ST_WNT_BETA_CATENIN_PATHWAY	0.245	1
hsa-miR-151a-3p	PID_EPHA_FWDPATHWAY	0.245	1
hsa-miR-539-3p	PID_HIF1A_PATHWAY	0.245	1
hsa-miR-151a-3p	PID_EPO_PATHWAY	0.245	1
hsa-miR-539-3p	REACTOME_SYNTHESIS_OF_BILE_ACIDS_AND_BILE_SALTS	0.245	1
hsa-miR-539-3p	REACTOME_BOTULINUM_NEUROTOXICITY	0.245	1
hsa-miR-539-3p	REACTOME_PROLONGED_ERK_ACTIVATION_EVENTS	0.245	1
hsa-miR-151a-3p	REACTOME_NEUROTRANSMITTER_RELEASE_CYCLE	0.245	1
hsa-miR-151a-3p	REACTOME_GLUCONEOGENESIS	0.245	1
hsa-miR-539-3p	REACTOME_POST_CHAPERONIN_TUBULIN_FOLDING_PATHWAY	0.245	1
hsa-miR-539-3p	REACTOME_PYRUVATE_METABOLISM	0.245	1
hsa-miR-539-3p	REACTOME_CGMP_EFFECTS	0.245	1
hsa-miR-539-3p	REACTOME_RNA_POL_III_TRANSCRIPTION_TERMINATION	0.245	1
hsa-miR-328-3p	REACTOME_POTASSIUM_CHANNELS	0.245	1
hsa-miR-6720-5p	BIOCARTA_EPONFKB_PATHWAY	0.246	1
hsa-miR-328-3p	BIOCARTA_GATA3_PATHWAY	0.246	1
hsa-miR-6720-5p	BIOCARTA_SET_PATHWAY	0.246	1
hsa-miR-328-3p	BIOCARTA_CDC42RAC_PATHWAY	0.246	1
hsa-miR-539-3p	ST_FAS_SIGNALING_PATHWAY	0.246	1
hsa-miR-539-3p	PID_ERA_GENOMIC_PATHWAY	0.246	1
hsa-miR-6720-5p	REACTOME_RECYCLING_OF_BILE_ACIDS_AND_SALTS	0.246	1
hsa-miR-328-3p	REACTOME_CTNNB1_PHOSPHORYLATION_CASCADE	0.246	1
hsa-miR-328-3p	REACTOME_TGF_BETA_RECEPTOR_SIGNALING_IN_EMT_EPITHELIAL_TO_MESENCHYMAL_TRANSITION	0.246	1
hsa-miR-6720-5p	REACTOME_SIGNALING_BY_ACTIVATED_POINT_MUTANTS_OF_FGFR1	0.246	1
hsa-miR-6720-5p	REACTOME_SIGNALING_BY_FGFR3_MUTANTS	0.246	1
hsa-miR-6720-5p	REACTOME_KERATAN_SULFATE_DEGRADATION	0.246	1
hsa-miR-328-3p	REACTOME_XENOBIOTICS	0.246	1
hsa-miR-6720-5p	REACTOME_NFKB_IS_ACTIVATED_AND_SIGNALS_SURVIVAL	0.246	1
hsa-miR-328-3p	REACTOME_ACETYLCHOLINE_BINDING_AND_DOWNSTREAM_EVENTS	0.246	1
hsa-miR-328-3p	REACTOME_NUCLEOTIDE_LIKE_PURINERGIC_RECEPTORS	0.246	1
hsa-miR-328-3p	REACTOME_EICOSANOID_LIGAND_BINDING_RECEPTORS	0.246	1
hsa-miR-328-3p	REACTOME_SYNTHESIS_SECRETION_AND_DEACYLATION_OF_GHRELIN	0.246	1
hsa-miR-6720-5p	REACTOME_BILE_SALT_AND_ORGANIC_ANION_SLC_TRANSPORTERS	0.246	1
hsa-miR-328-3p	REACTOME_PLATELET_SENSITIZATION_BY_LDL	0.246	1
hsa-miR-6720-5p	REACTOME_IL_6_SIGNALING	0.246	1
hsa-miR-6720-5p	REACTOME_UNWINDING_OF_DNA	0.246	1
hsa-miR-451a	REACTOME_VIF_MEDIATED_DEGRADATION_OF_APOBEC3G	0.246	1
hsa-miR-145-5p	BIOCARTA_CASPASE_PATHWAY	0.248	1
hsa-miR-145-5p	BIOCARTA_INTRINSIC_PATHWAY	0.248	1
hsa-miR-145-5p	BIOCARTA_NFKB_PATHWAY	0.248	1
hsa-miR-145-5p	BIOCARTA_RAC1_PATHWAY	0.248	1
hsa-miR-145-5p	BIOCARTA_MEF2D_PATHWAY	0.248	1
hsa-miR-145-5p	REACTOME_INSULIN_RECEPTOR_RECYCLING	0.248	1
hsa-miR-145-5p	REACTOME_DOWNREGULATION_OF_TGF_BETA_RECEPTOR_SIGNALING	0.248	1
hsa-miR-197-3p	BIOCARTA_CREB_PATHWAY	0.249	1
hsa-miR-197-3p	SIG_IL4RECEPTOR_IN_B_LYPHOCYTES	0.249	1
hsa-miR-197-3p	ST_GRANULE_CELL_SURVIVAL_PATHWAY	0.249	1
hsa-miR-197-3p	REACTOME_SIGNALLING_TO_RAS	0.249	1
hsa-miR-197-3p	REACTOME_SMAD2_SMAD3_SMAD4_HETEROTRIMER_REGULATES_TRANSCRIPTION	0.249	1
hsa-miR-197-3p	REACTOME_NEP_NS2_INTERACTS_WITH_THE_CELLULAR_EXPORT_MACHINERY	0.249	1
hsa-miR-122-5p	REACTOME_MYD88_MAL_CASCADE_INITIATED_ON_PLASMA_MEMBRANE	0.249	1
hsa-miR-145-5p	REACTOME_SIGNALING_BY_SCF_KIT	0.25	1
hsa-miR-6720-5p	REACTOME_TRIGLYCERIDE_BIOSYNTHESIS	0.25	1
hsa-miR-6720-5p	REACTOME_TRANSCRIPTIONAL_ACTIVITY_OF_SMAD2_SMAD3_SMAD4_HETEROTRIMER	0.25	1
hsa-miR-6720-5p	REACTOME_AMINE_LIGAND_BINDING_RECEPTORS	0.25	1
hsa-miR-6720-5p	REACTOME_GABA_B_RECEPTOR_ACTIVATION	0.25	1
hsa-miR-451a	REACTOME_DESTABILIZATION_OF_MRNA_BY_AUF1_HNRNP_D0	0.25	1
hsa-miR-151a-3p	PID_ERBB1_RECEPTOR_PROXIMAL_PATHWAY	0.251	1
hsa-miR-151a-3p	REACTOME_METABOLISM_OF_STEROID_HORMONES_AND_VITAMINS_A_AND_D	0.251	1
hsa-miR-151a-3p	REACTOME_E2F_MEDIATED_REGULATION_OF_DNA_REPLICATION	0.251	1
hsa-miR-423-3p	BIOCARTA_EDG1_PATHWAY	0.252	1
hsa-miR-423-3p	PID_GLYPICAN_1PATHWAY	0.252	1
hsa-miR-539-3p	PID_TCR_PATHWAY	0.252	1
hsa-miR-491-5p	PID_IL2_PI3K_PATHWAY	0.252	1
hsa-miR-539-3p	PID_HIF1_TFPATHWAY	0.252	1
hsa-miR-491-5p	PID_MAPK_TRK_PATHWAY	0.252	1
hsa-miR-423-3p	REACTOME_PTM_GAMMA_CARBOXYLATION_HYPUSINE_FORMATION_AND_ARYLSULFATASE_ACTIVATION	0.252	1
hsa-miR-423-3p	REACTOME_ACTIVATED_NOTCH1_TRANSMITS_SIGNAL_TO_THE_NUCLEUS	0.252	1
hsa-miR-423-3p	REACTOME_SMAD2_SMAD3_SMAD4_HETEROTRIMER_REGULATES_TRANSCRIPTION	0.252	1
hsa-miR-491-5p	REACTOME_NEUROTRANSMITTER_RELEASE_CYCLE	0.252	1
hsa-miR-423-3p	REACTOME_INTEGRIN_ALPHAIIB_BETA3_SIGNALING	0.252	1
hsa-miR-491-5p	REACTOME_GLUCAGON_SIGNALING_IN_METABOLIC_REGULATION	0.252	1
hsa-miR-423-3p	REACTOME_SEMA4D_INDUCED_CELL_MIGRATION_AND_GROWTH_CONE_COLLAPSE	0.252	1
hsa-miR-423-3p	REACTOME_AMINE_COMPOUND_SLC_TRANSPORTERS	0.252	1
hsa-miR-423-3p	REACTOME_ENDOSOMAL_SORTING_COMPLEX_REQUIRED_FOR_TRANSPORT_ESCRT	0.252	1
hsa-miR-423-3p	REACTOME_NEP_NS2_INTERACTS_WITH_THE_CELLULAR_EXPORT_MACHINERY	0.252	1
hsa-miR-145-5p	REACTOME_HIV_INFECTION	0.252	1
hsa-miR-423-3p	REACTOME_TRANSPORT_OF_RIBONUCLEOPROTEINS_INTO_THE_HOST_NUCLEUS	0.252	1
hsa-miR-423-3p	REACTOME_REGULATION_OF_GLUCOKINASE_BY_GLUCOKINASE_REGULATORY_PROTEIN	0.252	1
hsa-miR-122-5p	PID_TOLL_ENDOGENOUS_PATHWAY	0.253	1
hsa-miR-423-3p	REACTOME_CELL_SURFACE_INTERACTIONS_AT_THE_VASCULAR_WALL	0.253	1
hsa-miR-122-5p	REACTOME_REGULATION_OF_HYPOXIA_INDUCIBLE_FACTOR_HIF_BY_OXYGEN	0.253	1
hsa-miR-423-3p	REACTOME_MHC_CLASS_II_ANTIGEN_PRESENTATION	0.253	1
hsa-miR-122-5p	REACTOME_INHIBITION_OF_INSULIN_SECRETION_BY_ADRENALINE_NORADRENALINE	0.253	1
hsa-miR-122-5p	REACTOME_ADP_SIGNALLING_THROUGH_P2RY1	0.253	1
hsa-miR-122-5p	REACTOME_TRANSFERRIN_ENDOCYTOSIS_AND_RECYCLING	0.253	1
hsa-miR-491-5p	BIOCARTA_EPO_PATHWAY	0.254	1
hsa-miR-491-5p	BIOCARTA_MAL_PATHWAY	0.254	1
hsa-miR-145-5p	PID_MYC_ACTIV_PATHWAY	0.254	1
hsa-miR-491-5p	PID_HIF1A_PATHWAY	0.254	1
hsa-miR-451a	PID_RAC1_PATHWAY	0.254	1
hsa-miR-451a	REACTOME_TCR_SIGNALING	0.254	1
hsa-miR-328-3p	REACTOME_DOWNSTREAM_SIGNALING_OF_ACTIVATED_FGFR	0.254	1
hsa-miR-491-5p	REACTOME_SYNTHESIS_AND_INTERCONVERSION_OF_NUCLEOTIDE_DI_AND_TRIPHOSPHATES	0.254	1
hsa-miR-491-5p	REACTOME_RNA_POL_III_TRANSCRIPTION_TERMINATION	0.254	1
hsa-miR-451a	REACTOME_APOPTOTIC_EXECUTION_PHASE	0.254	1
hsa-miR-539-3p	PID_WNT_CANONICAL_PATHWAY	0.256	1
hsa-miR-539-3p	REACTOME_DOWNREGULATION_OF_SMAD2_3_SMAD4_TRANSCRIPTIONAL_ACTIVITY	0.256	1
hsa-miR-197-3p	BIOCARTA_ERK_PATHWAY	0.257	1
hsa-miR-197-3p	BIOCARTA_GH_PATHWAY	0.257	1
hsa-miR-197-3p	BIOCARTA_PROTEASOME_PATHWAY	0.257	1
hsa-miR-197-3p	PID_WNT_SIGNALING_PATHWAY	0.257	1
hsa-miR-539-3p	REACTOME_CELL_CELL_COMMUNICATION	0.257	1
hsa-miR-197-3p	REACTOME_CELL_CYCLE_MITOTIC	0.257	1
hsa-miR-197-3p	REACTOME_MYOGENESIS	0.257	1
hsa-miR-197-3p	REACTOME_SHC_MEDIATED_CASCADE	0.257	1
hsa-miR-145-5p	BIOCARTA_CXCR4_PATHWAY	0.258	1
hsa-miR-145-5p	BIOCARTA_ECM_PATHWAY	0.258	1
hsa-miR-145-5p	BIOCARTA_NOS1_PATHWAY	0.258	1
hsa-miR-145-5p	SA_B_CELL_RECEPTOR_COMPLEXES	0.258	1
hsa-miR-151a-3p	SIG_PIP3_SIGNALING_IN_B_LYMPHOCYTES	0.258	1
hsa-miR-151a-3p	PID_PI3K_PLC_TRK_PATHWAY	0.258	1
hsa-miR-151a-3p	REACTOME_BMAL1_CLOCK_NPAS2_ACTIVATES_CIRCADIAN_EXPRESSION	0.258	1
hsa-miR-151a-3p	REACTOME_SIGNALLING_TO_ERKS	0.258	1
hsa-miR-145-5p	REACTOME_NUCLEAR_EVENTS_KINASE_AND_TRANSCRIPTION_FACTOR_ACTIVATION	0.258	1
hsa-miR-151a-3p	REACTOME_PLATELET_AGGREGATION_PLUG_FORMATION	0.258	1
hsa-miR-328-3p	SA_PTEN_PATHWAY	0.259	1
hsa-miR-328-3p	PID_ANTHRAX_PATHWAY	0.259	1
hsa-miR-328-3p	REACTOME_REGULATION_OF_KIT_SIGNALING	0.259	1
hsa-miR-328-3p	REACTOME_RESOLUTION_OF_AP_SITES_VIA_THE_MULTIPLE_NUCLEOTIDE_PATCH_REPLACEMENT_PATHWAY	0.259	1
hsa-miR-151a-3p	REACTOME_INTEGRATION_OF_ENERGY_METABOLISM	0.259	1
hsa-miR-328-3p	REACTOME_AMINO_ACID_SYNTHESIS_AND_INTERCONVERSION_TRANSAMINATION	0.259	1
hsa-miR-328-3p	REACTOME_GABA_SYNTHESIS_RELEASE_REUPTAKE_AND_DEGRADATION	0.259	1
hsa-miR-328-3p	REACTOME_INTRINSIC_PATHWAY	0.259	1
hsa-miR-328-3p	REACTOME_ACTIVATION_OF_BH3_ONLY_PROTEINS	0.259	1
hsa-miR-328-3p	REACTOME_SYNTHESIS_OF_GLYCOSYLPHOSPHATIDYLINOSITOL_GPI	0.259	1
hsa-miR-423-3p	BIOCARTA_ERK_PATHWAY	0.26	1
hsa-miR-423-3p	BIOCARTA_GH_PATHWAY	0.26	1
hsa-miR-423-3p	PID_LIS1_PATHWAY	0.26	1
hsa-miR-6720-5p	REACTOME_SIGNALING_BY_NOTCH1	0.26	1
hsa-miR-423-3p	REACTOME_PREFOLDIN_MEDIATED_TRANSFER_OF_SUBSTRATE_TO_CCT_TRIC	0.26	1
hsa-miR-423-3p	REACTOME_SHC_MEDIATED_CASCADE	0.26	1
hsa-miR-145-5p	REACTOME_INNATE_IMMUNE_SYSTEM	0.26	1
hsa-miR-423-3p	REACTOME_LIPOPROTEIN_METABOLISM	0.26	1
hsa-miR-423-3p	REACTOME_THE_ROLE_OF_NEF_IN_HIV1_REPLICATION_AND_DISEASE_PATHOGENESIS	0.26	1
hsa-miR-6720-5p	REACTOME_PHASE_II_CONJUGATION	0.26	1
hsa-miR-122-5p	ST_INTERLEUKIN_4_PATHWAY	0.261	1
hsa-miR-122-5p	PID_IL27_PATHWAY	0.261	1
hsa-miR-122-5p	PID_INSULIN_GLUCOSE_PATHWAY	0.261	1
hsa-miR-122-5p	REACTOME_CITRIC_ACID_CYCLE_TCA_CYCLE	0.261	1
hsa-miR-539-3p	REACTOME_G_ALPHA_S_SIGNALLING_EVENTS	0.261	1
hsa-miR-491-5p	NABA_ECM_AFFILIATED	0.261	1
hsa-miR-151a-3p	REACTOME_G_ALPHA_S_SIGNALLING_EVENTS	0.262	1
hsa-miR-451a	REACTOME_CDT1_ASSOCIATION_WITH_THE_CDC6_ORC_ORIGIN_COMPLEX	0.262	1
hsa-miR-451a	REACTOME_SCFSKP2_MEDIATED_DEGRADATION_OF_P27_P21	0.262	1
hsa-miR-151a-3p	ST_P38_MAPK_PATHWAY	0.264	1
hsa-miR-491-5p	SIG_INSULIN_RECEPTOR_PATHWAY_IN_CARDIAC_MYOCYTES	0.264	1
hsa-miR-151a-3p	REACTOME_SIGNALLING_BY_NGF	0.264	1
hsa-miR-151a-3p	REACTOME_NEGATIVE_REGULATION_OF_FGFR_SIGNALING	0.264	1
hsa-miR-491-5p	REACTOME_METABOLISM_OF_VITAMINS_AND_COFACTORS	0.264	1
hsa-miR-197-3p	BIOCARTA_INFLAM_PATHWAY	0.265	1
hsa-miR-6720-5p	BIOCARTA_FIBRINOLYSIS_PATHWAY	0.265	1
hsa-miR-197-3p	BIOCARTA_TNFR1_PATHWAY	0.265	1
hsa-miR-6720-5p	SA_PROGRAMMED_CELL_DEATH	0.265	1
hsa-miR-197-3p	PID_TCR_CALCIUM_PATHWAY	0.265	1
hsa-miR-6720-5p	REACTOME_PYRIMIDINE_CATABOLISM	0.265	1
hsa-miR-6720-5p	REACTOME_THE_ACTIVATION_OF_ARYLSULFATASES	0.265	1
hsa-miR-6720-5p	REACTOME_REVERSIBLE_HYDRATION_OF_CARBON_DIOXIDE	0.265	1
hsa-miR-151a-3p	REACTOME_SIGNALING_BY_PDGF	0.265	1
hsa-miR-423-3p	REACTOME_TRANSPORT_OF_INORGANIC_CATIONS_ANIONS_AND_AMINO_ACIDS_OLIGOPEPTIDES	0.265	1
hsa-miR-6720-5p	REACTOME_NFKB_ACTIVATION_THROUGH_FADD_RIP1_PATHWAY_MEDIATED_BY_CASPASE_8_AND10	0.265	1
hsa-miR-6720-5p	REACTOME_RESOLUTION_OF_AP_SITES_VIA_THE_SINGLE_NUCLEOTIDE_REPLACEMENT_PATHWAY	0.265	1
hsa-miR-6720-5p	REACTOME_FGFR2C_LIGAND_BINDING_AND_ACTIVATION	0.265	1
hsa-miR-6720-5p	REACTOME_FGFR4_LIGAND_BINDING_AND_ACTIVATION	0.265	1
hsa-miR-491-5p	ST_G_ALPHA_I_PATHWAY	0.266	1
hsa-miR-451a	REACTOME_CHEMOKINE_RECEPTORS_BIND_CHEMOKINES	0.266	1
hsa-miR-451a	REACTOME_P53_DEPENDENT_G1_DNA_DAMAGE_RESPONSE	0.266	1
hsa-miR-6720-5p	REACTOME_SLC_MEDIATED_TRANSMEMBRANE_TRANSPORT	0.266	1
hsa-miR-145-5p	BIOCARTA_MCALPAIN_PATHWAY	0.267	1
hsa-miR-539-3p	BIOCARTA_TOB1_PATHWAY	0.267	1
hsa-miR-145-5p	BIOCARTA_STRESS_PATHWAY	0.267	1
hsa-miR-423-3p	BIOCARTA_VEGF_PATHWAY	0.267	1
hsa-miR-423-3p	PID_REELIN_PATHWAY	0.267	1
hsa-miR-145-5p	PID_INTEGRIN_A9B1_PATHWAY	0.267	1
hsa-miR-423-3p	PID_TCR_CALCIUM_PATHWAY	0.267	1
hsa-miR-423-3p	PID_BARD1_PATHWAY	0.267	1
hsa-miR-145-5p	REACTOME_REGULATION_OF_HYPOXIA_INDUCIBLE_FACTOR_HIF_BY_OXYGEN	0.267	1
hsa-miR-539-3p	REACTOME_ACYL_CHAIN_REMODELLING_OF_PE	0.267	1
hsa-miR-145-5p	REACTOME_DARPP_32_EVENTS	0.267	1
hsa-miR-145-5p	REACTOME_FANCONI_ANEMIA_PATHWAY	0.267	1
hsa-miR-145-5p	REACTOME_SMOOTH_MUSCLE_CONTRACTION	0.267	1
hsa-miR-197-3p	REACTOME_METABOLISM_OF_RNA	0.267	1
hsa-miR-145-5p	REACTOME_NITRIC_OXIDE_STIMULATES_GUANYLATE_CYCLASE	0.267	1
hsa-miR-145-5p	REACTOME_INHIBITION_OF_VOLTAGE_GATED_CA2_CHANNELS_VIA_GBETA_GAMMA_SUBUNITS	0.267	1
hsa-miR-6720-5p	REACTOME_PI3K_CASCADE	0.267	1
hsa-miR-539-3p	REACTOME_SIGNALING_BY_GPCR	0.268	1
hsa-miR-539-3p	REACTOME_SPHINGOLIPID_METABOLISM	0.268	1
hsa-miR-491-5p	REACTOME_NGF_SIGNALLING_VIA_TRKA_FROM_THE_PLASMA_MEMBRANE	0.269	1
hsa-miR-151a-3p	BIOCARTA_IL2RB_PATHWAY	0.27	1
hsa-miR-451a	BIOCARTA_PPARA_PATHWAY	0.27	1
hsa-miR-122-5p	BIOCARTA_EDG1_PATHWAY	0.27	1
hsa-miR-122-5p	SIG_IL4RECEPTOR_IN_B_LYPHOCYTES	0.27	1
hsa-miR-122-5p	ST_MYOCYTE_AD_PATHWAY	0.27	1
hsa-miR-451a	PID_SHP2_PATHWAY	0.27	1
hsa-miR-151a-3p	PID_P38_ALPHA_BETA_DOWNSTREAM_PATHWAY	0.27	1
hsa-miR-151a-3p	REACTOME_GAB1_SIGNALOSOME	0.27	1
hsa-miR-122-5p	REACTOME_GENERATION_OF_SECOND_MESSENGER_MOLECULES	0.27	1
hsa-miR-451a	REACTOME_REGULATION_OF_APOPTOSIS	0.27	1
hsa-miR-122-5p	REACTOME_G_PROTEIN_ACTIVATION	0.27	1
hsa-miR-151a-3p	REACTOME_G1_PHASE	0.27	1
hsa-miR-151a-3p	REACTOME_AMINE_LIGAND_BINDING_RECEPTORS	0.27	1
hsa-miR-122-5p	REACTOME_SEMA4D_INDUCED_CELL_MIGRATION_AND_GROWTH_CONE_COLLAPSE	0.27	1
hsa-miR-122-5p	REACTOME_CLASS_B_2_SECRETIN_FAMILY_RECEPTORS	0.271	1
hsa-miR-197-3p	REACTOME_MITOTIC_M_M_G1_PHASES	0.271	1
hsa-miR-197-3p	BIOCARTA_FAS_PATHWAY	0.272	1
hsa-miR-328-3p	BIOCARTA_ETS_PATHWAY	0.272	1
hsa-miR-328-3p	BIOCARTA_PTEN_PATHWAY	0.272	1
hsa-miR-197-3p	PID_NECTIN_PATHWAY	0.272	1
hsa-miR-197-3p	PID_CDC42_REG_PATHWAY	0.272	1
hsa-miR-197-3p	PID_IGF1_PATHWAY	0.272	1
hsa-miR-491-5p	REACTOME_CELL_CELL_COMMUNICATION	0.272	1
hsa-miR-328-3p	REACTOME_ABCA_TRANSPORTERS_IN_LIPID_HOMEOSTASIS	0.272	1
hsa-miR-197-3p	REACTOME_MRNA_CAPPING	0.272	1
hsa-miR-328-3p	REACTOME_PD1_SIGNALING	0.272	1
hsa-miR-197-3p	REACTOME_FORMATION_OF_TRANSCRIPTION_COUPLED_NER_TC_NER_REPAIR_COMPLEX	0.272	1
hsa-miR-197-3p	REACTOME_MAPK_TARGETS_NUCLEAR_EVENTS_MEDIATED_BY_MAP_KINASES	0.272	1
hsa-miR-328-3p	REACTOME_N_GLYCAN_ANTENNAE_ELONGATION_IN_THE_MEDIAL_TRANS_GOLGI	0.272	1
hsa-miR-328-3p	REACTOME_GAP_JUNCTION_ASSEMBLY	0.272	1
hsa-miR-197-3p	REACTOME_INTRINSIC_PATHWAY_FOR_APOPTOSIS	0.272	1
hsa-miR-539-3p	PID_AP1_PATHWAY	0.273	1
hsa-miR-491-5p	REACTOME_SHC1_EVENTS_IN_ERBB4_SIGNALING	0.273	1
hsa-miR-491-5p	REACTOME_ENOS_ACTIVATION_AND_REGULATION	0.273	1
hsa-miR-539-3p	REACTOME_PHASE1_FUNCTIONALIZATION_OF_COMPOUNDS	0.273	1
hsa-miR-539-3p	REACTOME_PHASE_II_CONJUGATION	0.273	1
hsa-miR-451a	PID_NOTCH_PATHWAY	0.274	1
hsa-miR-451a	PID_ATF2_PATHWAY	0.274	1
hsa-miR-6720-5p	REACTOME_TRANSCRIPTIONAL_REGULATION_OF_WHITE_ADIPOCYTE_DIFFERENTIATION	0.274	1
hsa-miR-423-3p	PID_CDC42_REG_PATHWAY	0.275	1
hsa-miR-423-3p	PID_IGF1_PATHWAY	0.275	1
hsa-miR-423-3p	PID_EPHRINB_REV_PATHWAY	0.275	1
hsa-miR-423-3p	PID_RAS_PATHWAY	0.275	1
hsa-miR-328-3p	PID_FAK_PATHWAY	0.275	1
hsa-miR-423-3p	REACTOME_BASIGIN_INTERACTIONS	0.275	1
hsa-miR-423-3p	REACTOME_REGULATION_OF_BETA_CELL_DEVELOPMENT	0.275	1
hsa-miR-423-3p	REACTOME_SIGNALING_BY_ROBO_RECEPTOR	0.275	1
hsa-miR-423-3p	REACTOME_MAPK_TARGETS_NUCLEAR_EVENTS_MEDIATED_BY_MAP_KINASES	0.275	1
hsa-miR-423-3p	REACTOME_INTRINSIC_PATHWAY_FOR_APOPTOSIS	0.275	1
hsa-miR-423-3p	NABA_ECM_AFFILIATED	0.275	1
hsa-miR-145-5p	PID_P38_MKK3_6PATHWAY	0.276	1
hsa-miR-145-5p	PID_INTEGRIN_CS_PATHWAY	0.276	1
hsa-miR-151a-3p	PID_ECADHERIN_NASCENT_AJ_PATHWAY	0.276	1
hsa-miR-145-5p	REACTOME_TGF_BETA_RECEPTOR_SIGNALING_ACTIVATES_SMADS	0.276	1
hsa-miR-145-5p	REACTOME_CITRIC_ACID_CYCLE_TCA_CYCLE	0.276	1
hsa-miR-145-5p	REACTOME_APC_C_CDC20_MEDIATED_DEGRADATION_OF_CYCLIN_B	0.276	1
hsa-miR-197-3p	REACTOME_POTASSIUM_CHANNELS	0.276	1
hsa-miR-539-3p	BIOCARTA_SPPA_PATHWAY	0.277	1
hsa-miR-145-5p	PID_CMYB_PATHWAY	0.277	1
hsa-miR-539-3p	REACTOME_ACYL_CHAIN_REMODELLING_OF_PC	0.277	1
hsa-miR-539-3p	REACTOME_DEADENYLATION_OF_MRNA	0.277	1
hsa-miR-539-3p	REACTOME_METAL_ION_SLC_TRANSPORTERS	0.277	1
hsa-miR-451a	REACTOME_DNA_REPLICATION	0.277	1
hsa-miR-539-3p	REACTOME_FGFR_LIGAND_BINDING_AND_ACTIVATION	0.277	1
hsa-miR-122-5p	ST_GAQ_PATHWAY	0.278	1
hsa-miR-122-5p	PID_WNT_SIGNALING_PATHWAY	0.278	1
hsa-miR-122-5p	PID_TRAIL_PATHWAY	0.278	1
hsa-miR-6720-5p	PID_AMB2_NEUTROPHILS_PATHWAY	0.278	1
hsa-miR-6720-5p	PID_ERBB1_INTERNALIZATION_PATHWAY	0.278	1
hsa-miR-491-5p	PID_VEGFR1_2_PATHWAY	0.278	1
hsa-miR-122-5p	REACTOME_PREFOLDIN_MEDIATED_TRANSFER_OF_SUBSTRATE_TO_CCT_TRIC	0.278	1
hsa-miR-423-3p	REACTOME_CLASS_I_MHC_MEDIATED_ANTIGEN_PROCESSING_PRESENTATION	0.279	1
hsa-miR-491-5p	BIOCARTA_AGR_PATHWAY	0.28	1
hsa-miR-197-3p	BIOCARTA_EGF_PATHWAY	0.28	1
hsa-miR-197-3p	BIOCARTA_PYK2_PATHWAY	0.28	1
hsa-miR-491-5p	ST_ADRENERGIC	0.28	1
hsa-miR-197-3p	PID_CD40_PATHWAY	0.28	1
hsa-miR-197-3p	PID_AVB3_OPN_PATHWAY	0.28	1
hsa-miR-197-3p	PID_AURORA_A_PATHWAY	0.28	1
hsa-miR-151a-3p	REACTOME_SIGNALING_BY_FGFR_IN_DISEASE	0.28	1
hsa-miR-197-3p	REACTOME_HS_GAG_BIOSYNTHESIS	0.28	1
hsa-miR-197-3p	REACTOME_GPVI_MEDIATED_ACTIVATION_CASCADE	0.28	1
hsa-miR-423-3p	REACTOME_POTASSIUM_CHANNELS	0.281	1
hsa-miR-151a-3p	ST_JNK_MAPK_PATHWAY	0.282	1
hsa-miR-451a	PID_AR_PATHWAY	0.282	1
hsa-miR-151a-3p	PID_EPHB_FWD_PATHWAY	0.282	1
hsa-miR-451a	REACTOME_ER_PHAGOSOME_PATHWAY	0.282	1
hsa-miR-145-5p	REACTOME_REGULATION_OF_MITOTIC_CELL_CYCLE	0.282	1
hsa-miR-6720-5p	BIOCARTA_SALMONELLA_PATHWAY	0.283	1
hsa-miR-423-3p	BIOCARTA_PYK2_PATHWAY	0.283	1
hsa-miR-423-3p	BIOCARTA_MYOSIN_PATHWAY	0.283	1
hsa-miR-6720-5p	BIOCARTA_PARKIN_PATHWAY	0.283	1
hsa-miR-423-3p	PID_AVB3_OPN_PATHWAY	0.283	1
hsa-miR-423-3p	PID_P38_ALPHA_BETA_PATHWAY	0.283	1
hsa-miR-423-3p	PID_NEPHRIN_NEPH1_PATHWAY	0.283	1
hsa-miR-423-3p	PID_AR_NONGENOMIC_PATHWAY	0.283	1
hsa-miR-423-3p	REACTOME_SYNTHESIS_OF_PIPS_AT_THE_PLASMA_MEMBRANE	0.283	1
hsa-miR-423-3p	REACTOME_HS_GAG_BIOSYNTHESIS	0.283	1
hsa-miR-6720-5p	REACTOME_REGULATION_OF_PYRUVATE_DEHYDROGENASE_PDH_COMPLEX	0.283	1
hsa-miR-6720-5p	REACTOME_CASPASE_MEDIATED_CLEAVAGE_OF_CYTOSKELETAL_PROTEINS	0.283	1
hsa-miR-423-3p	REACTOME_AMINO_ACID_TRANSPORT_ACROSS_THE_PLASMA_MEMBRANE	0.283	1
hsa-miR-6720-5p	REACTOME_NOTCH_HLH_TRANSCRIPTION_PATHWAY	0.283	1
hsa-miR-423-3p	REACTOME_GPVI_MEDIATED_ACTIVATION_CASCADE	0.283	1
hsa-miR-6720-5p	REACTOME_PURINE_SALVAGE	0.283	1
hsa-miR-451a	REACTOME_G_ALPHA_I_SIGNALLING_EVENTS	0.283	1
hsa-miR-6720-5p	REACTOME_ORGANIC_CATION_ANION_ZWITTERION_TRANSPORT	0.283	1
hsa-miR-6720-5p	REACTOME_N_GLYCAN_TRIMMING_IN_THE_ER_AND_CALNEXIN_CALRETICULIN_CYCLE	0.283	1
hsa-miR-423-3p	REACTOME_NEGATIVE_REGULATORS_OF_RIG_I_MDA5_SIGNALING	0.283	1
hsa-miR-328-3p	REACTOME_CLASS_A1_RHODOPSIN_LIKE_RECEPTORS	0.284	1
hsa-miR-539-3p	REACTOME_TRANSCRIPTIONAL_REGULATION_OF_WHITE_ADIPOCYTE_DIFFERENTIATION	0.284	1
hsa-miR-145-5p	BIOCARTA_CREB_PATHWAY	0.285	1
hsa-miR-328-3p	SA_CASPASE_CASCADE	0.285	1
hsa-miR-145-5p	PID_GLYPICAN_1PATHWAY	0.285	1
hsa-miR-328-3p	PID_HIF1A_PATHWAY	0.285	1
hsa-miR-328-3p	REACTOME_BASE_EXCISION_REPAIR	0.285	1
hsa-miR-328-3p	REACTOME_BOTULINUM_NEUROTOXICITY	0.285	1
hsa-miR-145-5p	REACTOME_ACTIVATED_NOTCH1_TRANSMITS_SIGNAL_TO_THE_NUCLEUS	0.285	1
hsa-miR-145-5p	REACTOME_SMAD2_SMAD3_SMAD4_HETEROTRIMER_REGULATES_TRANSCRIPTION	0.285	1
hsa-miR-145-5p	REACTOME_STRIATED_MUSCLE_CONTRACTION	0.285	1
hsa-miR-328-3p	REACTOME_SYNTHESIS_AND_INTERCONVERSION_OF_NUCLEOTIDE_DI_AND_TRIPHOSPHATES	0.285	1
hsa-miR-145-5p	REACTOME_RECYCLING_PATHWAY_OF_L1	0.285	1
hsa-miR-328-3p	REACTOME_SYNTHESIS_SECRETION_AND_INACTIVATION_OF_GLP1	0.285	1
hsa-miR-122-5p	BIOCARTA_NKT_PATHWAY	0.287	1
hsa-miR-122-5p	PID_S1P_S1P3_PATHWAY	0.287	1
hsa-miR-122-5p	PID_INTEGRIN2_PATHWAY	0.287	1
hsa-miR-122-5p	PID_TCR_CALCIUM_PATHWAY	0.287	1
hsa-miR-122-5p	REACTOME_DEGRADATION_OF_THE_EXTRACELLULAR_MATRIX	0.287	1
hsa-miR-491-5p	REACTOME_EXTRACELLULAR_MATRIX_ORGANIZATION	0.287	1
hsa-miR-122-5p	REACTOME_GLYCOLYSIS	0.287	1
hsa-miR-491-5p	REACTOME_GOLGI_ASSOCIATED_VESICLE_BIOGENESIS	0.287	1
hsa-miR-122-5p	REACTOME_PIP3_ACTIVATES_AKT_SIGNALING	0.287	1
hsa-miR-539-3p	BIOCARTA_CTCF_PATHWAY	0.288	1
hsa-miR-197-3p	BIOCARTA_PDGF_PATHWAY	0.288	1
hsa-miR-539-3p	BIOCARTA_PTDINS_PATHWAY	0.288	1
hsa-miR-197-3p	ST_ERK1_ERK2_MAPK_PATHWAY	0.288	1
hsa-miR-328-3p	PID_AR_PATHWAY	0.288	1
hsa-miR-539-3p	PID_CONE_PATHWAY	0.288	1
hsa-miR-491-5p	PID_AP1_PATHWAY	0.288	1
hsa-miR-539-3p	REACTOME_RNA_POL_III_TRANSCRIPTION_INITIATION_FROM_TYPE_2_PROMOTER	0.288	1
hsa-miR-539-3p	REACTOME_SIGNALING_BY_BMP	0.288	1
hsa-miR-539-3p	REACTOME_MICRORNA_MIRNA_BIOGENESIS	0.288	1
hsa-miR-539-3p	REACTOME_PROCESSING_OF_CAPPED_INTRONLESS_PRE_MRNA	0.288	1
hsa-miR-197-3p	REACTOME_CD28_CO_STIMULATION	0.288	1
hsa-miR-539-3p	REACTOME_LYSOSOME_VESICLE_BIOGENESIS	0.288	1
hsa-miR-539-3p	REACTOME_ABORTIVE_ELONGATION_OF_HIV1_TRANSCRIPT_IN_THE_ABSENCE_OF_TAT	0.288	1
hsa-miR-451a	PID_IL12_2PATHWAY	0.29	1
hsa-miR-451a	PID_MYC_REPRESS_PATHWAY	0.29	1
hsa-miR-451a	REACTOME_SIGNALING_BY_TGF_BETA_RECEPTOR_COMPLEX	0.29	1
hsa-miR-423-3p	BIOCARTA_HDAC_PATHWAY	0.291	1
hsa-miR-423-3p	BIOCARTA_RHO_PATHWAY	0.291	1
hsa-miR-145-5p	REACTOME_INSULIN_RECEPTOR_SIGNALLING_CASCADE	0.291	1
hsa-miR-423-3p	REACTOME_CD28_CO_STIMULATION	0.291	1
hsa-miR-423-3p	REACTOME_SEMA4D_IN_SEMAPHORIN_SIGNALING	0.291	1
hsa-miR-423-3p	REACTOME_COMPLEMENT_CASCADE	0.291	1
hsa-miR-491-5p	PID_ERBB1_DOWNSTREAM_PATHWAY	0.292	1
hsa-miR-122-5p	REACTOME_REGULATION_OF_INSULIN_SECRETION	0.292	1
hsa-miR-122-5p	REACTOME_ACTIVATED_TLR4_SIGNALLING	0.292	1
hsa-miR-491-5p	PID_S1P_S1P1_PATHWAY	0.293	1
hsa-miR-491-5p	PID_S1P_META_PATHWAY	0.293	1
hsa-miR-491-5p	PID_ECADHERIN_KERATINOCYTE_PATHWAY	0.293	1
hsa-miR-491-5p	PID_P38_MK2_PATHWAY	0.293	1
hsa-miR-539-3p	REACTOME_MEMBRANE_TRAFFICKING	0.293	1
hsa-miR-491-5p	REACTOME_ERK_MAPK_TARGETS	0.293	1
hsa-miR-491-5p	REACTOME_INSULIN_SYNTHESIS_AND_PROCESSING	0.293	1
hsa-miR-491-5p	REACTOME_CTLA4_INHIBITORY_SIGNALING	0.293	1
hsa-miR-491-5p	BIOCARTA_BCR_PATHWAY	0.294	1
hsa-miR-151a-3p	BIOCARTA_CHREBP2_PATHWAY	0.294	1
hsa-miR-491-5p	BIOCARTA_GPCR_PATHWAY	0.294	1
hsa-miR-145-5p	PID_TRAIL_PATHWAY	0.294	1
hsa-miR-151a-3p	PID_UPA_UPAR_PATHWAY	0.294	1
hsa-miR-151a-3p	PID_BMP_PATHWAY	0.294	1
hsa-miR-491-5p	REACTOME_DEVELOPMENTAL_BIOLOGY	0.294	1
hsa-miR-151a-3p	REACTOME_BETA_DEFENSINS	0.294	1
hsa-miR-451a	REACTOME_ACTIVATION_OF_NF_KAPPAB_IN_B_CELLS	0.294	1
hsa-miR-145-5p	REACTOME_PREFOLDIN_MEDIATED_TRANSFER_OF_SUBSTRATE_TO_CCT_TRIC	0.294	1
hsa-miR-491-5p	REACTOME_ACTIVATION_OF_NMDA_RECEPTOR_UPON_GLUTAMATE_BINDING_AND_POSTSYNAPTIC_EVENTS	0.294	1
hsa-miR-145-5p	REACTOME_SHC_MEDIATED_CASCADE	0.294	1
hsa-miR-451a	REACTOME_INTERFERON_ALPHA_BETA_SIGNALING	0.294	1
hsa-miR-451a	REACTOME_AUTODEGRADATION_OF_CDH1_BY_CDH1_APC_C	0.294	1
hsa-miR-145-5p	REACTOME_APC_CDC20_MEDIATED_DEGRADATION_OF_NEK2A	0.294	1
hsa-miR-197-3p	BIOCARTA_DEATH_PATHWAY	0.295	1
hsa-miR-6720-5p	PID_AVB3_INTEGRIN_PATHWAY	0.295	1
hsa-miR-197-3p	PID_IL12_STAT4_PATHWAY	0.295	1
hsa-miR-197-3p	REACTOME_LATENT_INFECTION_OF_HOMO_SAPIENS_WITH_MYCOBACTERIUM_TUBERCULOSIS	0.295	1
hsa-miR-122-5p	REACTOME_BASIGIN_INTERACTIONS	0.295	1
hsa-miR-122-5p	REACTOME_REGULATION_OF_BETA_CELL_DEVELOPMENT	0.295	1
hsa-miR-328-3p	REACTOME_TRANSMEMBRANE_TRANSPORT_OF_SMALL_MOLECULES	0.295	1
hsa-miR-197-3p	REACTOME_GLUCAGON_TYPE_LIGAND_RECEPTORS	0.295	1
hsa-miR-539-3p	REACTOME_G_ALPHA1213_SIGNALLING_EVENTS	0.295	1
hsa-miR-122-5p	REACTOME_MAPK_TARGETS_NUCLEAR_EVENTS_MEDIATED_BY_MAP_KINASES	0.295	1
hsa-miR-539-3p	REACTOME_METABOLISM_OF_CARBOHYDRATES	0.295	1
hsa-miR-122-5p	REACTOME_NOD1_2_SIGNALING_PATHWAY	0.295	1
hsa-miR-328-3p	BIOCARTA_ATM_PATHWAY	0.297	1
hsa-miR-328-3p	BIOCARTA_NKCELLS_PATHWAY	0.297	1
hsa-miR-328-3p	BIOCARTA_ACTINY_PATHWAY	0.297	1
hsa-miR-451a	ST_FAS_SIGNALING_PATHWAY	0.297	1
hsa-miR-451a	PID_RB_1PATHWAY	0.297	1
hsa-miR-451a	REACTOME_SIGNALING_BY_WNT	0.297	1
hsa-miR-328-3p	REACTOME_SIGNALING_BY_EGFR_IN_CANCER	0.297	1
hsa-miR-328-3p	REACTOME_SHC1_EVENTS_IN_ERBB4_SIGNALING	0.297	1
hsa-miR-328-3p	REACTOME_REGULATION_OF_GENE_EXPRESSION_IN_BETA_CELLS	0.297	1
hsa-miR-451a	REACTOME_CYCLIN_E_ASSOCIATED_EVENTS_DURING_G1_S_TRANSITION_	0.297	1
hsa-miR-451a	REACTOME_ASSEMBLY_OF_THE_PRE_REPLICATIVE_COMPLEX	0.297	1
hsa-miR-423-3p	NABA_MATRISOME	0.297	1
hsa-miR-423-3p	BIOCARTA_NO1_PATHWAY	0.298	1
hsa-miR-539-3p	BIOCARTA_NTHI_PATHWAY	0.298	1
hsa-miR-423-3p	PID_SYNDECAN_2_PATHWAY	0.298	1
hsa-miR-539-3p	PID_S1P_S1P2_PATHWAY	0.298	1
hsa-miR-423-3p	PID_ALPHA_SYNUCLEIN_PATHWAY	0.298	1
hsa-miR-423-3p	PID_IL12_STAT4_PATHWAY	0.298	1
hsa-miR-539-3p	REACTOME_TERMINATION_OF_O_GLYCAN_BIOSYNTHESIS	0.298	1
hsa-miR-423-3p	REACTOME_TRANSPORT_OF_MATURE_MRNA_DERIVED_FROM_AN_INTRONLESS_TRANSCRIPT	0.298	1
hsa-miR-423-3p	REACTOME_TRANSPORT_TO_THE_GOLGI_AND_SUBSEQUENT_MODIFICATION	0.298	1
hsa-miR-539-3p	REACTOME_KINESINS	0.298	1
hsa-miR-423-3p	REACTOME_INTERACTIONS_OF_VPR_WITH_HOST_CELLULAR_PROTEINS	0.298	1
hsa-miR-151a-3p	PID_INTEGRIN3_PATHWAY	0.299	1
hsa-miR-151a-3p	PID_TCPTP_PATHWAY	0.299	1
hsa-miR-491-5p	PID_NFAT_3PATHWAY	0.299	1
hsa-miR-151a-3p	REACTOME_IL_3_5_AND_GM_CSF_SIGNALING	0.299	1
hsa-miR-151a-3p	REACTOME_VOLTAGE_GATED_POTASSIUM_CHANNELS	0.299	1
hsa-miR-145-5p	WNT_SIGNALING	0.3	1
hsa-miR-197-3p	REACTOME_LATE_PHASE_OF_HIV_LIFE_CYCLE	0.3	1
hsa-miR-451a	PID_HIF1_TFPATHWAY	0.301	1
hsa-miR-328-3p	REACTOME_INTERFERON_GAMMA_SIGNALING	0.301	1
hsa-miR-423-3p	REACTOME_SIGNALING_BY_NOTCH	0.301	1
hsa-miR-6720-5p	BIOCARTA_RANKL_PATHWAY	0.302	1
hsa-miR-6720-5p	BIOCARTA_PLATELETAPP_PATHWAY	0.302	1
hsa-miR-6720-5p	BIOCARTA_PS1_PATHWAY	0.302	1
hsa-miR-6720-5p	REACTOME_P75NTR_SIGNALS_VIA_NFKB	0.302	1
hsa-miR-6720-5p	REACTOME_ACTIVATION_OF_RAC	0.302	1
hsa-miR-6720-5p	REACTOME_SYNTHESIS_SECRETION_AND_INACTIVATION_OF_GIP	0.302	1
hsa-miR-6720-5p	REACTOME_REGULATION_OF_IFNG_SIGNALING	0.302	1
hsa-miR-6720-5p	REACTOME_N_GLYCAN_ANTENNAE_ELONGATION	0.302	1
hsa-miR-6720-5p	REACTOME_SYNTHESIS_OF_VERY_LONG_CHAIN_FATTY_ACYL_COAS	0.302	1
hsa-miR-6720-5p	REACTOME_VIRAL_MESSENGER_RNA_SYNTHESIS	0.302	1
hsa-miR-6720-5p	REACTOME_FGFR1_LIGAND_BINDING_AND_ACTIVATION	0.302	1
hsa-miR-145-5p	BIOCARTA_NKT_PATHWAY	0.303	1
hsa-miR-145-5p	BIOCARTA_TNFR1_PATHWAY	0.303	1
hsa-miR-145-5p	BIOCARTA_VEGF_PATHWAY	0.303	1
hsa-miR-197-3p	SIG_CD40PATHWAYMAP	0.303	1
hsa-miR-122-5p	PID_CD40_PATHWAY	0.303	1
hsa-miR-145-5p	PID_REELIN_PATHWAY	0.303	1
hsa-miR-122-5p	PID_P38_ALPHA_BETA_PATHWAY	0.303	1
hsa-miR-122-5p	PID_NEPHRIN_NEPH1_PATHWAY	0.303	1
hsa-miR-197-3p	PID_EPO_PATHWAY	0.303	1
hsa-miR-145-5p	PID_TCR_CALCIUM_PATHWAY	0.303	1
hsa-miR-122-5p	REACTOME_SYNTHESIS_OF_PIPS_AT_THE_PLASMA_MEMBRANE	0.303	1
hsa-miR-197-3p	REACTOME_NEUROTRANSMITTER_RELEASE_CYCLE	0.303	1
hsa-miR-197-3p	REACTOME_GLUCONEOGENESIS	0.303	1
hsa-miR-197-3p	REACTOME_GLUCAGON_SIGNALING_IN_METABOLIC_REGULATION	0.303	1
hsa-miR-122-5p	REACTOME_GPVI_MEDIATED_ACTIVATION_CASCADE	0.303	1
hsa-miR-145-5p	REACTOME_TIGHT_JUNCTION_INTERACTIONS	0.303	1
hsa-miR-122-5p	REACTOME_SIGNAL_AMPLIFICATION	0.303	1
hsa-miR-122-5p	REACTOME_ACTIVATION_OF_KAINATE_RECEPTORS_UPON_GLUTAMATE_BINDING	0.303	1
hsa-miR-145-5p	REACTOME_BIOSYNTHESIS_OF_THE_N_GLYCAN_PRECURSOR_DOLICHOL_LIPID_LINKED_OLIGOSACCHARIDE_LLO_AND_TRANSFER_TO_A_NASCENT_PROTEIN	0.303	1
hsa-miR-197-3p	REACTOME_FORMATION_OF_THE_HIV1_EARLY_ELONGATION_COMPLEX	0.303	1
hsa-miR-423-3p	REACTOME_PPARA_ACTIVATES_GENE_EXPRESSION	0.304	1
hsa-miR-451a	SIG_PIP3_SIGNALING_IN_CARDIAC_MYOCTES	0.305	1
hsa-miR-145-5p	REACTOME_SIGNALING_BY_ERBB4	0.305	1
hsa-miR-451a	REACTOME_ORC1_REMOVAL_FROM_CHROMATIN	0.305	1
hsa-miR-151a-3p	REACTOME_PI3K_EVENTS_IN_ERBB2_SIGNALING	0.305	1
hsa-miR-151a-3p	REACTOME_SIGNALING_BY_FGFR_MUTANTS	0.305	1
hsa-miR-491-5p	REACTOME_AXON_GUIDANCE	0.305	1
hsa-miR-151a-3p	REACTOME_REGULATION_OF_WATER_BALANCE_BY_RENAL_AQUAPORINS	0.305	1
hsa-miR-151a-3p	NABA_COLLAGENS	0.305	1
hsa-miR-423-3p	ST_WNT_BETA_CATENIN_PATHWAY	0.306	1
hsa-miR-423-3p	PID_IL2_PI3K_PATHWAY	0.306	1
[truncated: 8,832 more rows]
