# Supplementary material for: Converging peripheral blood microRNA profiles in Parkinson's disease and progressive supranuclear palsy
Source: Brain Commun. 2024 May 31;6(3):fcae187. doi: 10.1093/braincomms/fcae187 (PMC11166179; doi:10.1093/braincomms/fcae187)
Supplement: fcae187_Supplementary_Data [file fcae187_supplementary_data.zip › Supplementary_material_HCvPSP_MLR_enriched_pathway_analysis.xlsx]

## Sheet: HCvPSP_MLR
	HCvPSP_MLR
miRNA	Pathway	p-value	adjusted p-value
hsa-miR-197-3p	BIOCARTA_NKCELLS_PATHWAY	4.87e-05	0.105
hsa-miR-769-5p	REACTOME_LOSS_OF_NLP_FROM_MITOTIC_CENTROSOMES	0.000274	0.592
hsa-miR-769-5p	REACTOME_RECRUITMENT_OF_MITOTIC_CENTROSOME_PROTEINS_AND_COMPLEXES	0.000463	1
hsa-miR-197-3p	PID_GMCSF_PATHWAY	0.000579	1
hsa-miR-769-5p	BIOCARTA_TGFB_PATHWAY	0.000804	1
hsa-miR-197-3p	REACTOME_IL_2_SIGNALING	0.00086	1
hsa-miR-197-3p	REACTOME_IL_3_5_AND_GM_CSF_SIGNALING	0.00103	1
hsa-miR-769-5p	REACTOME_MITOTIC_G2_G2_M_PHASES	0.00118	1
hsa-miR-769-5p	REACTOME_SIGNALING_BY_ERBB4	0.00189	1
hsa-miR-197-3p	REACTOME_CYTOKINE_SIGNALING_IN_IMMUNE_SYSTEM	0.00202	1
hsa-miR-197-3p	REACTOME_IL_RECEPTOR_SHC_SIGNALING	0.00274	1
hsa-miR-769-5p	BIOCARTA_SET_PATHWAY	0.00501	1
hsa-miR-197-3p	REACTOME_SIGNALING_BY_ILS	0.00526	1
hsa-miR-197-3p	PID_IL2_PI3K_PATHWAY	0.00532	1
hsa-miR-197-3p	BIOCARTA_SET_PATHWAY	0.00566	1
hsa-miR-197-3p	PID_RANBP2_PATHWAY	0.00566	1
hsa-miR-769-5p	REACTOME_NUCLEAR_SIGNALING_BY_ERBB4	0.00611	1
hsa-miR-197-3p	PID_FAS_PATHWAY	0.00728	1
hsa-miR-197-3p	PID_ECADHERIN_NASCENT_AJ_PATHWAY	0.00783	1
hsa-miR-769-5p	REACTOME_REGULATION_OF_IFNG_SIGNALING	0.00813	1
hsa-miR-197-3p	REACTOME_SYNTHESIS_SECRETION_AND_DEACYLATION_OF_GHRELIN	0.0119	1
hsa-miR-197-3p	REACTOME_DIABETES_PATHWAYS	0.0129	1
hsa-miR-197-3p	PID_AJDISS_2PATHWAY	0.0138	1
hsa-miR-197-3p	PID_ARF6_TRAFFICKING_PATHWAY	0.0146	1
hsa-miR-197-3p	REACTOME_REGULATION_OF_SIGNALING_BY_CBL	0.015	1
hsa-miR-769-5p	ST_WNT_CA2_CYCLIC_GMP_PATHWAY	0.0163	1
hsa-miR-769-5p	REACTOME_SHC1_EVENTS_IN_ERBB4_SIGNALING	0.0163	1
hsa-miR-197-3p	REACTOME_SIGNALING_BY_FGFR1_FUSION_MUTANTS	0.0167	1
hsa-miR-197-3p	REACTOME_SYNTHESIS_SECRETION_AND_INACTIVATION_OF_GLP1	0.0167	1
hsa-miR-769-5p	PID_TGFBR_PATHWAY	0.0169	1
hsa-miR-197-3p	PID_PTP1B_PATHWAY	0.0172	1
hsa-miR-769-5p	REACTOME_SIGNALING_BY_ERBB2	0.0175	1
hsa-miR-769-5p	REACTOME_GRB2_EVENTS_IN_ERBB2_SIGNALING	0.0196	1
hsa-miR-769-5p	REACTOME_CD28_DEPENDENT_PI3K_AKT_SIGNALING	0.0196	1
hsa-miR-197-3p	PID_IL2_1PATHWAY	0.0199	1
hsa-miR-197-3p	BIOCARTA_MITOCHONDRIA_PATHWAY	0.0202	1
hsa-miR-197-3p	PID_ECADHERIN_KERATINOCYTE_PATHWAY	0.0202	1
hsa-miR-769-5p	REACTOME_SIGNALING_BY_ILS	0.0212	1
hsa-miR-769-5p	REACTOME_DOWNREGULATION_OF_TGF_BETA_RECEPTOR_SIGNALING	0.0213	1
hsa-miR-769-5p	REACTOME_TAK1_ACTIVATES_NFKB_BY_PHOSPHORYLATION_AND_ACTIVATION_OF_IKKS_COMPLEX	0.0213	1
hsa-miR-197-3p	BIOCARTA_IL2_PATHWAY	0.0221	1
hsa-miR-197-3p	REACTOME_INCRETIN_SYNTHESIS_SECRETION_AND_INACTIVATION	0.0221	1
hsa-miR-769-5p	REACTOME_GROWTH_HORMONE_RECEPTOR_SIGNALING	0.0231	1
hsa-miR-769-5p	REACTOME_SIGNALING_BY_TGF_BETA_RECEPTOR_COMPLEX	0.0241	1
hsa-miR-769-5p	REACTOME_INHIBITION_OF_VOLTAGE_GATED_CA2_CHANNELS_VIA_GBETA_GAMMA_SUBUNITS	0.025	1
hsa-miR-197-3p	SA_B_CELL_RECEPTOR_COMPLEXES	0.026	1
hsa-miR-197-3p	REACTOME_REGULATION_OF_IFNA_SIGNALING	0.026	1
hsa-miR-769-5p	PID_ERA_GENOMIC_PATHWAY	0.0262	1
hsa-miR-769-5p	NABA_ECM_AFFILIATED	0.0267	1
hsa-miR-769-5p	REACTOME_TGF_BETA_RECEPTOR_SIGNALING_ACTIVATES_SMADS	0.0269	1
hsa-miR-197-3p	PID_FCER1_PATHWAY	0.0273	1
hsa-miR-197-3p	NABA_SECRETED_FACTORS	0.0278	1
hsa-miR-769-5p	PID_GLYPICAN_1PATHWAY	0.0289	1
hsa-miR-769-5p	REACTOME_SMAD2_SMAD3_SMAD4_HETEROTRIMER_REGULATES_TRANSCRIPTION	0.0289	1
hsa-miR-197-3p	PID_INSULIN_GLUCOSE_PATHWAY	0.0302	1
hsa-miR-197-3p	REACTOME_GENERIC_TRANSCRIPTION_PATHWAY	0.0312	1
hsa-miR-197-3p	PID_IL3_PATHWAY	0.0324	1
hsa-miR-197-3p	REACTOME_INTEGRIN_ALPHAIIB_BETA3_SIGNALING	0.0324	1
hsa-miR-197-3p	REACTOME_ADHERENS_JUNCTIONS_INTERACTIONS	0.0324	1
hsa-miR-197-3p	REACTOME_EXTENSION_OF_TELOMERES	0.0324	1
hsa-miR-769-5p	REACTOME_TIGHT_JUNCTION_INTERACTIONS	0.033	1
hsa-miR-769-5p	REACTOME_NFKB_AND_MAP_KINASES_ACTIVATION_MEDIATED_BY_TLR4_SIGNALING_REPERTOIRE	0.0341	1
hsa-miR-197-3p	PID_TELOMERASE_PATHWAY	0.0346	1
hsa-miR-197-3p	REACTOME_TRAFFICKING_OF_AMPA_RECEPTORS	0.0347	1
hsa-miR-769-5p	REACTOME_TRIF_MEDIATED_TLR3_SIGNALING	0.0365	1
hsa-miR-197-3p	REACTOME_ANTIGEN_ACTIVATES_B_CELL_RECEPTOR_LEADING_TO_GENERATION_OF_SECOND_MESSENGERS	0.037	1
hsa-miR-769-5p	REACTOME_INWARDLY_RECTIFYING_K_CHANNELS	0.0373	1
hsa-miR-769-5p	REACTOME_IMMUNE_SYSTEM	0.0377	1
hsa-miR-769-5p	REACTOME_MEMBRANE_TRAFFICKING	0.0385	1
hsa-miR-197-3p	PID_IL2_STAT5_PATHWAY	0.0394	1
hsa-miR-197-3p	PID_RAS_PATHWAY	0.0394	1
hsa-miR-197-3p	REACTOME_SIGNALING_BY_FGFR1_MUTANTS	0.0394	1
hsa-miR-197-3p	REACTOME_TRAF6_MEDIATED_IRF7_ACTIVATION	0.0394	1
hsa-miR-769-5p	REACTOME_CD28_CO_STIMULATION	0.0395	1
hsa-miR-197-3p	REACTOME_TRANSCRIPTIONAL_REGULATION_OF_WHITE_ADIPOCYTE_DIFFERENTIATION	0.0399	1
hsa-miR-769-5p	REACTOME_TRAF6_MEDIATED_INDUCTION_OF_NFKB_AND_MAP_KINASES_UPON_TLR7_8_OR_9_ACTIVATION	0.0404	1
hsa-miR-769-5p	REACTOME_SIGNALING_BY_SCF_KIT	0.0417	1
hsa-miR-769-5p	REACTOME_CELL_JUNCTION_ORGANIZATION	0.0417	1
hsa-miR-197-3p	PID_NEPHRIN_NEPH1_PATHWAY	0.0418	1
hsa-miR-769-5p	PID_EPO_PATHWAY	0.0442	1
hsa-miR-197-3p	PID_WNT_NONCANONICAL_PATHWAY	0.0443	1
hsa-miR-769-5p	PID_PI3KCI_AKT_PATHWAY	0.0465	1
hsa-miR-197-3p	PID_NCADHERIN_PATHWAY	0.0468	1
hsa-miR-197-3p	PID_ALPHA_SYNUCLEIN_PATHWAY	0.0468	1
hsa-miR-769-5p	REACTOME_MYD88_MAL_CASCADE_INITIATED_ON_PLASMA_MEMBRANE	0.0486	1
hsa-miR-197-3p	PID_HDAC_CLASSII_PATHWAY	0.0494	1
hsa-miR-769-5p	REACTOME_CYTOKINE_SIGNALING_IN_IMMUNE_SYSTEM	0.0502	1
hsa-miR-769-5p	ST_PHOSPHOINOSITIDE_3_KINASE_PATHWAY	0.0514	1
hsa-miR-197-3p	PID_MET_PATHWAY	0.0518	1
hsa-miR-769-5p	PID_ERBB4_PATHWAY	0.054	1
hsa-miR-769-5p	PID_P38_ALPHA_BETA_DOWNSTREAM_PATHWAY	0.054	1
hsa-miR-769-5p	REACTOME_PI3K_EVENTS_IN_ERBB4_SIGNALING	0.054	1
hsa-miR-769-5p	REACTOME_TRANSCRIPTIONAL_ACTIVITY_OF_SMAD2_SMAD3_SMAD4_HETEROTRIMER	0.054	1
hsa-miR-769-5p	REACTOME_GABA_B_RECEPTOR_ACTIVATION	0.054	1
hsa-miR-197-3p	REACTOME_PLATELET_AGGREGATION_PLUG_FORMATION	0.0548	1
hsa-miR-769-5p	REACTOME_IL1_SIGNALING	0.0565	1
hsa-miR-197-3p	BIOCARTA_BCR_PATHWAY	0.0575	1
hsa-miR-769-5p	REACTOME_GENERIC_TRANSCRIPTION_PATHWAY	0.0584	1
hsa-miR-769-5p	BIOCARTA_P38MAPK_PATHWAY	0.0591	1
hsa-miR-197-3p	BIOCARTA_IL2RB_PATHWAY	0.0603	1
hsa-miR-769-5p	REACTOME_MHC_CLASS_II_ANTIGEN_PRESENTATION	0.0608	1
hsa-miR-769-5p	REACTOME_ACTIVATED_TLR4_SIGNALLING	0.0641	1
hsa-miR-769-5p	BIOCARTA_CHREBP2_PATHWAY	0.0644	1
hsa-miR-197-3p	ST_B_CELL_ANTIGEN_RECEPTOR	0.066	1
hsa-miR-769-5p	REACTOME_DOWNSTREAM_SIGNAL_TRANSDUCTION	0.0674	1
hsa-miR-197-3p	BIOCARTA_FCER1_PATHWAY	0.069	1
hsa-miR-769-5p	REACTOME_PI3K_EVENTS_IN_ERBB2_SIGNALING	0.0699	1
hsa-miR-197-3p	PID_ECADHERIN_STABILIZATION_PATHWAY	0.0719	1
hsa-miR-769-5p	REACTOME_POTASSIUM_CHANNELS	0.0726	1
hsa-miR-197-3p	REACTOME_REGULATION_OF_INSULIN_SECRETION	0.0744	1
hsa-miR-197-3p	PID_TCPTP_PATHWAY	0.0749	1
hsa-miR-197-3p	REACTOME_REGULATION_OF_INSULIN_SECRETION_BY_GLUCAGON_LIKE_PEPTIDE1	0.0749	1
hsa-miR-197-3p	REACTOME_VOLTAGE_GATED_POTASSIUM_CHANNELS	0.0749	1
hsa-miR-769-5p	PID_TNF_PATHWAY	0.0756	1
hsa-miR-769-5p	PID_PLK1_PATHWAY	0.0756	1
hsa-miR-769-5p	PID_A6B1_A6B4_INTEGRIN_PATHWAY	0.0756	1
hsa-miR-197-3p	REACTOME_TRANSPORT_OF_INORGANIC_CATIONS_ANIONS_AND_AMINO_ACIDS_OLIGOPEPTIDES	0.0763	1
hsa-miR-197-3p	PID_ERBB2_ERBB3_PATHWAY	0.078	1
hsa-miR-197-3p	REACTOME_SIGNALING_BY_FGFR_MUTANTS	0.078	1
hsa-miR-769-5p	PID_LKB1_PATHWAY	0.0784	1
hsa-miR-197-3p	ST_DIFFERENTIATION_PATHWAY_IN_PC12_CELLS	0.0811	1
hsa-miR-197-3p	PID_INSULIN_PATHWAY	0.0811	1
hsa-miR-197-3p	SIG_BCR_SIGNALING_PATHWAY	0.0842	1
hsa-miR-197-3p	REACTOME_ACTIVATION_OF_CHAPERONE_GENES_BY_XBP1S	0.0842	1
hsa-miR-197-3p	REACTOME_LIPID_DIGESTION_MOBILIZATION_AND_TRANSPORT	0.0842	1
hsa-miR-197-3p	REACTOME_INTERFERON_SIGNALING	0.0863	1
hsa-miR-769-5p	REACTOME_MAP_KINASE_ACTIVATION_IN_TLR_CASCADE	0.0872	1
hsa-miR-197-3p	PID_IL6_7_PATHWAY	0.0874	1
hsa-miR-769-5p	SIG_INSULIN_RECEPTOR_PATHWAY_IN_CARDIAC_MYOCYTES	0.0902	1
hsa-miR-769-5p	REACTOME_SIGNALING_BY_INSULIN_RECEPTOR	0.091	1
hsa-miR-769-5p	PID_PTP1B_PATHWAY	0.0933	1
hsa-miR-769-5p	PID_KIT_PATHWAY	0.0933	1
hsa-miR-769-5p	REACTOME_GABA_RECEPTOR_ACTIVATION	0.0933	1
hsa-miR-197-3p	PID_FOXO_PATHWAY	0.0938	1
hsa-miR-769-5p	PID_CD8_TCR_PATHWAY	0.0963	1
hsa-miR-769-5p	REACTOME_GOLGI_ASSOCIATED_VESICLE_BIOGENESIS	0.0963	1
hsa-miR-769-5p	PID_NFAT_3PATHWAY	0.0994	1
hsa-miR-769-5p	REACTOME_CELL_CYCLE_MITOTIC	0.101	1
hsa-miR-769-5p	BIOCARTA_SRCRPTP_PATHWAY	0.104	1
hsa-miR-769-5p	BIOCARTA_EPONFKB_PATHWAY	0.104	1
hsa-miR-769-5p	BIOCARTA_LEPTIN_PATHWAY	0.104	1
hsa-miR-769-5p	BIOCARTA_PTC1_PATHWAY	0.104	1
hsa-miR-769-5p	REACTOME_VITAMIN_B5_PANTOTHENATE_METABOLISM	0.104	1
hsa-miR-769-5p	REACTOME_ACTIVATION_OF_CHAPERONE_GENES_BY_ATF6_ALPHA	0.104	1
hsa-miR-769-5p	REACTOME_IL_6_SIGNALING	0.104	1
hsa-miR-769-5p	REACTOME_CELL_CELL_JUNCTION_ORGANIZATION	0.106	1
hsa-miR-197-3p	REACTOME_DESTABILIZATION_OF_MRNA_BY_AUF1_HNRNP_D0	0.107	1
hsa-miR-197-3p	BIOCARTA_SRCRPTP_PATHWAY	0.11	1
hsa-miR-197-3p	BIOCARTA_IL4_PATHWAY	0.11	1
hsa-miR-197-3p	BIOCARTA_LEPTIN_PATHWAY	0.11	1
hsa-miR-197-3p	PID_NFAT_3PATHWAY	0.11	1
hsa-miR-197-3p	REACTOME_CD28_DEPENDENT_VAV1_PATHWAY	0.11	1
hsa-miR-769-5p	REACTOME_TOLL_RECEPTOR_CASCADES	0.111	1
hsa-miR-769-5p	BIOCARTA_AKAP95_PATHWAY	0.112	1
hsa-miR-769-5p	REACTOME_DOWNREGULATION_OF_ERBB2_ERBB3_SIGNALING	0.112	1
hsa-miR-769-5p	REACTOME_REVERSIBLE_HYDRATION_OF_CARBON_DIOXIDE	0.112	1
hsa-miR-769-5p	REACTOME_AKT_PHOSPHORYLATES_TARGETS_IN_THE_CYTOSOL	0.112	1
hsa-miR-769-5p	REACTOME_SEROTONIN_RECEPTORS	0.112	1
hsa-miR-769-5p	REACTOME_P2Y_RECEPTORS	0.112	1
hsa-miR-769-5p	REACTOME_G2_M_DNA_DAMAGE_CHECKPOINT	0.112	1
hsa-miR-197-3p	PID_FGF_PATHWAY	0.114	1
hsa-miR-769-5p	REACTOME_CELL_CELL_COMMUNICATION	0.115	1
hsa-miR-197-3p	REACTOME_CELL_CELL_JUNCTION_ORGANIZATION	0.117	1
hsa-miR-197-3p	REACTOME_SCFSKP2_MEDIATED_DEGRADATION_OF_P27_P21	0.117	1
hsa-miR-769-5p	REACTOME_TRANS_GOLGI_NETWORK_VESICLE_BUDDING	0.118	1
hsa-miR-197-3p	BIOCARTA_TRKA_PATHWAY	0.119	1
hsa-miR-197-3p	REACTOME_SIGNAL_REGULATORY_PROTEIN_SIRP_FAMILY_INTERACTIONS	0.119	1
hsa-miR-769-5p	REACTOME_SIGNALING_BY_PDGF	0.12	1
hsa-miR-769-5p	BIOCARTA_RB_PATHWAY	0.121	1
hsa-miR-769-5p	REACTOME_APOPTOSIS_INDUCED_DNA_FRAGMENTATION	0.121	1
hsa-miR-769-5p	REACTOME_ACTIVATION_OF_CHAPERONES_BY_ATF6_ALPHA	0.121	1
hsa-miR-769-5p	REACTOME_ADVANCED_GLYCOSYLATION_ENDPRODUCT_RECEPTOR_SIGNALING	0.121	1
hsa-miR-769-5p	NABA_MATRISOME_ASSOCIATED	0.121	1
hsa-miR-197-3p	PID_SHP2_PATHWAY	0.124	1
hsa-miR-769-5p	NABA_SECRETED_FACTORS	0.124	1
hsa-miR-769-5p	PID_MYC_REPRESS_PATHWAY	0.128	1
hsa-miR-769-5p	REACTOME_COSTIMULATION_BY_THE_CD28_FAMILY	0.128	1
hsa-miR-769-5p	REACTOME_INTERFERON_GAMMA_SIGNALING	0.128	1
hsa-miR-197-3p	BIOCARTA_CBL_PATHWAY	0.129	1
hsa-miR-197-3p	BIOCARTA_P27_PATHWAY	0.129	1
hsa-miR-197-3p	BIOCARTA_PARKIN_PATHWAY	0.129	1
hsa-miR-197-3p	REACTOME_APOPTOSIS_INDUCED_DNA_FRAGMENTATION	0.129	1
hsa-miR-197-3p	REACTOME_HORMONE_SENSITIVE_LIPASE_HSL_MEDIATED_TRIACYLGLYCEROL_HYDROLYSIS	0.129	1
hsa-miR-769-5p	PID_TCR_RAS_PATHWAY	0.13	1
hsa-miR-769-5p	PID_TCR_JNK_PATHWAY	0.13	1
hsa-miR-769-5p	REACTOME_PROLACTIN_RECEPTOR_SIGNALING	0.13	1
hsa-miR-769-5p	REACTOME_REGULATION_OF_COMPLEMENT_CASCADE	0.13	1
hsa-miR-769-5p	REACTOME_TRAF6_MEDIATED_INDUCTION_OF_TAK1_COMPLEX	0.13	1
hsa-miR-769-5p	REACTOME_SOS_MEDIATED_SIGNALLING	0.13	1
hsa-miR-769-5p	REACTOME_SIGNALING_BY_FGFR_IN_DISEASE	0.131	1
hsa-miR-769-5p	NABA_MATRISOME	0.131	1
hsa-miR-197-3p	REACTOME_CELL_CELL_COMMUNICATION	0.132	1
hsa-miR-197-3p	REACTOME_INTEGRATION_OF_ENERGY_METABOLISM	0.132	1
hsa-miR-197-3p	REACTOME_CHROMOSOME_MAINTENANCE	0.137	1
hsa-miR-197-3p	BIOCARTA_CELL2CELL_PATHWAY	0.138	1
hsa-miR-769-5p	PID_TCR_PATHWAY	0.138	1
hsa-miR-197-3p	PID_IL5_PATHWAY	0.138	1
hsa-miR-197-3p	PID_TRKR_PATHWAY	0.138	1
hsa-miR-197-3p	REACTOME_SPRY_REGULATION_OF_FGF_SIGNALING	0.138	1
hsa-miR-197-3p	REACTOME_REGULATION_OF_IFNG_SIGNALING	0.138	1
hsa-miR-197-3p	REACTOME_SIGNAL_ATTENUATION	0.138	1
hsa-miR-197-3p	REACTOME_SOS_MEDIATED_SIGNALLING	0.138	1
hsa-miR-197-3p	REACTOME_CYTOSOLIC_SULFONATION_OF_SMALL_MOLECULES	0.138	1
hsa-miR-769-5p	BIOCARTA_ERYTH_PATHWAY	0.139	1
hsa-miR-769-5p	BIOCARTA_HIF_PATHWAY	0.139	1
hsa-miR-769-5p	BIOCARTA_AKAPCENTROSOME_PATHWAY	0.139	1
hsa-miR-769-5p	BIOCARTA_STEM_PATHWAY	0.139	1
hsa-miR-769-5p	BIOCARTA_LONGEVITY_PATHWAY	0.139	1
hsa-miR-769-5p	PID_ERBB_NETWORK_PATHWAY	0.139	1
hsa-miR-769-5p	REACTOME_SIGNALLING_TO_P38_VIA_RIT_AND_RIN	0.139	1
hsa-miR-769-5p	REACTOME_SHC1_EVENTS_IN_EGFR_SIGNALING	0.139	1
hsa-miR-769-5p	REACTOME_GLUTAMATE_NEUROTRANSMITTER_RELEASE_CYCLE	0.139	1
hsa-miR-769-5p	REACTOME_CYCLIN_A_B1_ASSOCIATED_EVENTS_DURING_G2_M_TRANSITION	0.139	1
hsa-miR-769-5p	REACTOME_REGULATION_OF_AMPK_ACTIVITY_VIA_LKB1	0.139	1
hsa-miR-769-5p	REACTOME_SHC_MEDIATED_SIGNALLING	0.139	1
hsa-miR-769-5p	SIG_PIP3_SIGNALING_IN_CARDIAC_MYOCTES	0.142	1
hsa-miR-197-3p	REACTOME_SIGNALING_BY_TGF_BETA_RECEPTOR_COMPLEX	0.142	1
hsa-miR-197-3p	REACTOME_INTERFERON_ALPHA_BETA_SIGNALING	0.146	1
hsa-miR-197-3p	BIOCARTA_IL3_PATHWAY	0.147	1
hsa-miR-769-5p	BIOCARTA_IL22BP_PATHWAY	0.147	1
hsa-miR-197-3p	BIOCARTA_STEM_PATHWAY	0.147	1
hsa-miR-197-3p	SA_MMP_CYTOKINE_CONNECTION	0.147	1
hsa-miR-197-3p	PID_ARF6_DOWNSTREAM_PATHWAY	0.147	1
hsa-miR-197-3p	REACTOME_SIGNALING_BY_THE_B_CELL_RECEPTOR_BCR	0.147	1
hsa-miR-197-3p	REACTOME_ACYL_CHAIN_REMODELLING_OF_PI	0.147	1
hsa-miR-769-5p	REACTOME_TGF_BETA_RECEPTOR_SIGNALING_IN_EMT_EPITHELIAL_TO_MESENCHYMAL_TRANSITION	0.147	1
hsa-miR-197-3p	REACTOME_SHC1_EVENTS_IN_EGFR_SIGNALING	0.147	1
hsa-miR-197-3p	REACTOME_GRB2_SOS_PROVIDES_LINKAGE_TO_MAPK_SIGNALING_FOR_INTERGRINS_	0.147	1
hsa-miR-197-3p	REACTOME_AMINE_DERIVED_HORMONES	0.147	1
hsa-miR-769-5p	REACTOME_NUCLEOTIDE_LIKE_PURINERGIC_RECEPTORS	0.147	1
hsa-miR-769-5p	REACTOME_JNK_C_JUN_KINASES_PHOSPHORYLATION_AND_ACTIVATION_MEDIATED_BY_ACTIVATED_HUMAN_TAK1	0.147	1
hsa-miR-197-3p	REACTOME_SHC_MEDIATED_SIGNALLING	0.147	1
hsa-miR-769-5p	REACTOME_CHYLOMICRON_MEDIATED_LIPID_TRANSPORT	0.147	1
hsa-miR-197-3p	ST_FAS_SIGNALING_PATHWAY	0.149	1
hsa-miR-197-3p	PID_BCR_5PATHWAY	0.149	1
hsa-miR-197-3p	PID_CD8_TCR_DOWNSTREAM_PATHWAY	0.149	1
hsa-miR-197-3p	REACTOME_CYCLIN_E_ASSOCIATED_EVENTS_DURING_G1_S_TRANSITION_	0.149	1
hsa-miR-197-3p	PID_TCR_PATHWAY	0.153	1
hsa-miR-197-3p	PID_HDAC_CLASSI_PATHWAY	0.153	1
hsa-miR-197-3p	PID_HIF1_TFPATHWAY	0.153	1
hsa-miR-197-3p	REACTOME_CELL_CYCLE	0.154	1
hsa-miR-769-5p	BIOCARTA_IL10_PATHWAY	0.156	1
hsa-miR-197-3p	BIOCARTA_IL22BP_PATHWAY	0.156	1
hsa-miR-197-3p	BIOCARTA_ACH_PATHWAY	0.156	1
hsa-miR-769-5p	SA_PTEN_PATHWAY	0.156	1
hsa-miR-769-5p	SA_TRKA_RECEPTOR	0.156	1
hsa-miR-769-5p	PID_SMAD2_3PATHWAY	0.156	1
hsa-miR-769-5p	REACTOME_ARMS_MEDIATED_ACTIVATION	0.156	1
hsa-miR-197-3p	REACTOME_XENOBIOTICS	0.156	1
hsa-miR-197-3p	REACTOME_REGULATION_OF_INSULIN_LIKE_GROWTH_FACTOR_IGF_ACTIVITY_BY_INSULIN_LIKE_GROWTH_FACTOR_BINDING_PROTEINS_IGFBPS	0.156	1
hsa-miR-197-3p	REACTOME_JNK_C_JUN_KINASES_PHOSPHORYLATION_AND_ACTIVATION_MEDIATED_BY_ACTIVATED_HUMAN_TAK1	0.156	1
hsa-miR-769-5p	REACTOME_ACTIVATION_OF_BH3_ONLY_PROTEINS	0.156	1
hsa-miR-769-5p	REACTOME_SHC_RELATED_EVENTS	0.156	1
hsa-miR-197-3p	REACTOME_METABOLISM_OF_AMINO_ACIDS_AND_DERIVATIVES	0.159	1
hsa-miR-769-5p	REACTOME_ADAPTIVE_IMMUNE_SYSTEM	0.162	1
hsa-miR-197-3p	PID_VEGFR1_2_PATHWAY	0.164	1
hsa-miR-769-5p	REACTOME_SIGNALING_BY_NODAL	0.164	1
hsa-miR-769-5p	REACTOME_RIP_MEDIATED_NFKB_ACTIVATION_VIA_DAI	0.164	1
hsa-miR-769-5p	REACTOME_ENERGY_DEPENDENT_REGULATION_OF_MTOR_BY_LKB1_AMPK	0.164	1
hsa-miR-769-5p	REACTOME_ACTIVATED_TAK1_MEDIATES_P38_MAPK_ACTIVATION	0.164	1
hsa-miR-769-5p	REACTOME_GAP_JUNCTION_ASSEMBLY	0.164	1
hsa-miR-197-3p	BIOCARTA_PML_PATHWAY	0.165	1
hsa-miR-197-3p	SA_PTEN_PATHWAY	0.165	1
hsa-miR-197-3p	SA_TRKA_RECEPTOR	0.165	1
hsa-miR-197-3p	PID_NFKAPPAB_ATYPICAL_PATHWAY	0.165	1
hsa-miR-197-3p	PID_ANTHRAX_PATHWAY	0.165	1
hsa-miR-197-3p	REACTOME_REGULATION_OF_KIT_SIGNALING	0.165	1
hsa-miR-197-3p	REACTOME_TIE2_SIGNALING	0.165	1
hsa-miR-197-3p	REACTOME_BRANCHED_CHAIN_AMINO_ACID_CATABOLISM	0.165	1
hsa-miR-197-3p	REACTOME_AMINO_ACID_SYNTHESIS_AND_INTERCONVERSION_TRANSAMINATION	0.165	1
hsa-miR-197-3p	REACTOME_GABA_SYNTHESIS_RELEASE_REUPTAKE_AND_DEGRADATION	0.165	1
hsa-miR-197-3p	REACTOME_ACTIVATION_OF_BH3_ONLY_PROTEINS	0.165	1
hsa-miR-197-3p	REACTOME_SHC_RELATED_EVENTS	0.165	1
hsa-miR-769-5p	PID_E2F_PATHWAY	0.166	1
hsa-miR-769-5p	PID_AVB3_INTEGRIN_PATHWAY	0.169	1
hsa-miR-197-3p	REACTOME_NEURONAL_SYSTEM	0.17	1
hsa-miR-769-5p	BIOCARTA_TID_PATHWAY	0.172	1
hsa-miR-769-5p	BIOCARTA_EPO_PATHWAY	0.172	1
hsa-miR-769-5p	BIOCARTA_STATHMIN_PATHWAY	0.172	1
hsa-miR-769-5p	BIOCARTA_TH1TH2_PATHWAY	0.172	1
hsa-miR-769-5p	SA_CASPASE_CASCADE	0.172	1
hsa-miR-769-5p	REACTOME_ACTIVATED_AMPK_STIMULATES_FATTY_ACID_OXIDATION_IN_MUSCLE	0.172	1
hsa-miR-769-5p	REACTOME_PROLONGED_ERK_ACTIVATION_EVENTS	0.172	1
hsa-miR-769-5p	REACTOME_SIGNALING_BY_FGFR1_FUSION_MUTANTS	0.172	1
hsa-miR-769-5p	REACTOME_CGMP_EFFECTS	0.172	1
hsa-miR-769-5p	REACTOME_G1_S_SPECIFIC_TRANSCRIPTION	0.172	1
hsa-miR-197-3p	BIOCARTA_ETS_PATHWAY	0.174	1
hsa-miR-197-3p	BIOCARTA_NGF_PATHWAY	0.174	1
hsa-miR-197-3p	BIOCARTA_PTEN_PATHWAY	0.174	1
hsa-miR-197-3p	BIOCARTA_ERK5_PATHWAY	0.174	1
hsa-miR-197-3p	BIOCARTA_SPRY_PATHWAY	0.174	1
hsa-miR-197-3p	BIOCARTA_TEL_PATHWAY	0.174	1
hsa-miR-197-3p	REACTOME_SIGNALING_BY_CONSTITUTIVELY_ACTIVE_EGFR	0.174	1
hsa-miR-197-3p	REACTOME_IMMUNE_SYSTEM	0.178	1
hsa-miR-197-3p	REACTOME_RIG_I_MDA5_MEDIATED_INDUCTION_OF_IFN_ALPHA_BETA_PATHWAYS	0.179	1
hsa-miR-769-5p	BIOCARTA_ACTINY_PATHWAY	0.18	1
hsa-miR-769-5p	REACTOME_DOWNREGULATION_OF_SMAD2_3_SMAD4_TRANSCRIPTIONAL_ACTIVITY	0.18	1
hsa-miR-769-5p	REACTOME_REGULATION_OF_GENE_EXPRESSION_IN_BETA_CELLS	0.18	1
hsa-miR-769-5p	REACTOME_APOPTOSIS	0.18	1
hsa-miR-197-3p	BIOCARTA_EPO_PATHWAY	0.182	1
hsa-miR-197-3p	BIOCARTA_TH1TH2_PATHWAY	0.182	1
hsa-miR-197-3p	SA_CASPASE_CASCADE	0.182	1
hsa-miR-197-3p	PID_EPHA2_FWD_PATHWAY	0.182	1
hsa-miR-197-3p	REACTOME_SYNTHESIS_AND_INTERCONVERSION_OF_NUCLEOTIDE_DI_AND_TRIPHOSPHATES	0.182	1
hsa-miR-769-5p	REACTOME_CLASS_A1_RHODOPSIN_LIKE_RECEPTORS	0.183	1
hsa-miR-769-5p	PID_BETA_CATENIN_NUC_PATHWAY	0.187	1
hsa-miR-197-3p	REACTOME_TELOMERE_MAINTENANCE	0.187	1
hsa-miR-769-5p	BIOCARTA_MITOCHONDRIA_PATHWAY	0.189	1
hsa-miR-769-5p	BIOCARTA_TOB1_PATHWAY	0.189	1
hsa-miR-769-5p	PID_P38_MK2_PATHWAY	0.189	1
hsa-miR-769-5p	REACTOME_CTLA4_INHIBITORY_SIGNALING	0.189	1
hsa-miR-769-5p	REACTOME_TRAF6_MEDIATED_NFKB_ACTIVATION	0.189	1
hsa-miR-769-5p	REACTOME_ANTIGEN_PRESENTATION_FOLDING_ASSEMBLY_AND_PEPTIDE_LOADING_OF_CLASS_I_MHC	0.189	1
hsa-miR-197-3p	REACTOME_SHC1_EVENTS_IN_ERBB4_SIGNALING	0.191	1
hsa-miR-769-5p	PID_SMAD2_3NUCLEAR_PATHWAY	0.194	1
hsa-miR-769-5p	PID_REG_GR_PATHWAY	0.194	1
hsa-miR-769-5p	BIOCARTA_CHEMICAL_PATHWAY	0.197	1
hsa-miR-197-3p	REACTOME_SIGNALING_BY_SCF_KIT	0.198	1
hsa-miR-197-3p	REACTOME_CELL_JUNCTION_ORGANIZATION	0.198	1
hsa-miR-197-3p	BIOCARTA_NDKDYNAMIN_PATHWAY	0.2	1
hsa-miR-197-3p	BIOCARTA_IGF1_PATHWAY	0.2	1
hsa-miR-197-3p	BIOCARTA_CTLA4_PATHWAY	0.2	1
hsa-miR-197-3p	BIOCARTA_TFF_PATHWAY	0.2	1
hsa-miR-197-3p	PID_P38_MK2_PATHWAY	0.2	1
hsa-miR-197-3p	REACTOME_ACYL_CHAIN_REMODELLING_OF_PE	0.2	1
hsa-miR-197-3p	PID_MYC_ACTIV_PATHWAY	0.202	1
hsa-miR-769-5p	PID_CMYB_PATHWAY	0.202	1
hsa-miR-197-3p	REACTOME_INTEGRIN_CELL_SURFACE_INTERACTIONS	0.202	1
hsa-miR-197-3p	REACTOME_APOPTOSIS	0.204	1
hsa-miR-769-5p	BIOCARTA_CASPASE_PATHWAY	0.205	1
hsa-miR-769-5p	BIOCARTA_CTCF_PATHWAY	0.205	1
hsa-miR-769-5p	BIOCARTA_CELLCYCLE_PATHWAY	0.205	1
hsa-miR-769-5p	BIOCARTA_GLEEVEC_PATHWAY	0.205	1
hsa-miR-769-5p	BIOCARTA_NFKB_PATHWAY	0.205	1
hsa-miR-769-5p	ST_GA12_PATHWAY	0.205	1
hsa-miR-769-5p	REACTOME_INSULIN_RECEPTOR_RECYCLING	0.205	1
hsa-miR-769-5p	REACTOME_SIGNALING_BY_BMP	0.205	1
hsa-miR-769-5p	REACTOME_PHOSPHORYLATION_OF_THE_APC_C	0.205	1
hsa-miR-769-5p	REACTOME_GLUTATHIONE_CONJUGATION	0.205	1
hsa-miR-197-3p	REACTOME_UNFOLDED_PROTEIN_RESPONSE	0.206	1
hsa-miR-197-3p	BIOCARTA_SPPA_PATHWAY	0.208	1
hsa-miR-197-3p	BIOCARTA_CYTOKINE_PATHWAY	0.208	1
hsa-miR-197-3p	BIOCARTA_IL6_PATHWAY	0.208	1
hsa-miR-197-3p	BIOCARTA_INSULIN_PATHWAY	0.208	1
hsa-miR-197-3p	BIOCARTA_HER2_PATHWAY	0.208	1
hsa-miR-197-3p	PID_PDGFRA_PATHWAY	0.208	1
hsa-miR-197-3p	REACTOME_RNA_POL_I_TRANSCRIPTION_TERMINATION	0.208	1
hsa-miR-197-3p	REACTOME_GRB2_EVENTS_IN_ERBB2_SIGNALING	0.208	1
hsa-miR-197-3p	REACTOME_ACYL_CHAIN_REMODELLING_OF_PC	0.208	1
hsa-miR-769-5p	BIOCARTA_G2_PATHWAY	0.212	1
hsa-miR-769-5p	BIOCARTA_MAPK_PATHWAY	0.212	1
hsa-miR-769-5p	BIOCARTA_NTHI_PATHWAY	0.212	1
hsa-miR-769-5p	BIOCARTA_TPO_PATHWAY	0.212	1
hsa-miR-769-5p	PID_RHODOPSIN_PATHWAY	0.212	1
hsa-miR-769-5p	REACTOME_INSULIN_RECEPTOR_SIGNALLING_CASCADE	0.212	1
hsa-miR-769-5p	REACTOME_KINESINS	0.212	1
hsa-miR-769-5p	REACTOME_REGULATION_OF_IFNA_SIGNALING	0.212	1
hsa-miR-197-3p	ST_INTEGRIN_SIGNALING_PATHWAY	0.214	1
hsa-miR-769-5p	REACTOME_GPCR_LIGAND_BINDING	0.215	1
hsa-miR-197-3p	BIOCARTA_CASPASE_PATHWAY	0.216	1
hsa-miR-197-3p	BIOCARTA_P53HYPOXIA_PATHWAY	0.216	1
hsa-miR-197-3p	BIOCARTA_IL12_PATHWAY	0.216	1
hsa-miR-197-3p	BIOCARTA_GLEEVEC_PATHWAY	0.216	1
hsa-miR-197-3p	BIOCARTA_IGF1R_PATHWAY	0.216	1
hsa-miR-197-3p	PID_NFKAPPAB_CANONICAL_PATHWAY	0.216	1
hsa-miR-197-3p	REACTOME_INSULIN_RECEPTOR_RECYCLING	0.216	1
hsa-miR-197-3p	REACTOME_DOWNREGULATION_OF_TGF_BETA_RECEPTOR_SIGNALING	0.216	1
hsa-miR-197-3p	REACTOME_MICRORNA_MIRNA_BIOGENESIS	0.216	1
hsa-miR-197-3p	REACTOME_FORMATION_OF_INCISION_COMPLEX_IN_GG_NER	0.216	1
hsa-miR-769-5p	PID_MYC_PATHWAY	0.22	1
hsa-miR-769-5p	REACTOME_G0_AND_EARLY_G1	0.22	1
hsa-miR-769-5p	REACTOME_REGULATION_OF_HYPOXIA_INDUCIBLE_FACTOR_HIF_BY_OXYGEN	0.22	1
hsa-miR-769-5p	REACTOME_ADP_SIGNALLING_THROUGH_P2RY1	0.22	1
hsa-miR-769-5p	REACTOME_G_BETA_GAMMA_SIGNALLING_THROUGH_PI3KGAMMA	0.22	1
hsa-miR-769-5p	REACTOME_NITRIC_OXIDE_STIMULATES_GUANYLATE_CYCLASE	0.22	1
hsa-miR-769-5p	REACTOME_TRANSFERRIN_ENDOCYTOSIS_AND_RECYCLING	0.22	1
hsa-miR-197-3p	REACTOME_REGULATION_OF_MRNA_STABILITY_BY_PROTEINS_THAT_BIND_AU_RICH_ELEMENTS	0.221	1
hsa-miR-197-3p	BIOCARTA_TPO_PATHWAY	0.225	1
hsa-miR-769-5p	BIOCARTA_WNT_PATHWAY	0.228	1
hsa-miR-769-5p	ST_INTERLEUKIN_4_PATHWAY	0.228	1
hsa-miR-769-5p	PID_P38_MKK3_6PATHWAY	0.228	1
hsa-miR-769-5p	PID_IL27_PATHWAY	0.228	1
hsa-miR-769-5p	PID_ALK1_PATHWAY	0.228	1
hsa-miR-769-5p	PID_INSULIN_GLUCOSE_PATHWAY	0.228	1
hsa-miR-769-5p	REACTOME_ACTIVATION_OF_GENES_BY_ATF4	0.228	1
hsa-miR-769-5p	REACTOME_APC_C_CDC20_MEDIATED_DEGRADATION_OF_CYCLIN_B	0.228	1
hsa-miR-197-3p	BIOCARTA_MAPK_PATHWAY	0.233	1
hsa-miR-197-3p	PID_INTEGRIN_A9B1_PATHWAY	0.233	1
hsa-miR-197-3p	PID_LYMPH_ANGIOGENESIS_PATHWAY	0.233	1
hsa-miR-197-3p	REACTOME_EGFR_DOWNREGULATION	0.233	1
hsa-miR-197-3p	REACTOME_TRANSFERRIN_ENDOCYTOSIS_AND_RECYCLING	0.233	1
hsa-miR-197-3p	REACTOME_MITOTIC_PROMETAPHASE	0.233	1
hsa-miR-197-3p	REACTOME_RNA_POL_I_TRANSCRIPTION_INITIATION	0.233	1
hsa-miR-769-5p	SIG_IL4RECEPTOR_IN_B_LYPHOCYTES	0.236	1
hsa-miR-769-5p	PID_IL3_PATHWAY	0.236	1
hsa-miR-769-5p	REACTOME_CELL_CYCLE	0.236	1
hsa-miR-769-5p	REACTOME_SIGNALLING_TO_RAS	0.236	1
hsa-miR-769-5p	REACTOME_CLASS_I_MHC_MEDIATED_ANTIGEN_PROCESSING_PRESENTATION	0.236	1
hsa-miR-769-5p	REACTOME_GAP_JUNCTION_TRAFFICKING	0.236	1
hsa-miR-197-3p	REACTOME_CLASS_B_2_SECRETIN_FAMILY_RECEPTORS	0.237	1
hsa-miR-197-3p	ST_INTERLEUKIN_4_PATHWAY	0.241	1
hsa-miR-197-3p	PID_IL27_PATHWAY	0.241	1
hsa-miR-197-3p	REACTOME_TGF_BETA_RECEPTOR_SIGNALING_ACTIVATES_SMADS	0.241	1
hsa-miR-197-3p	REACTOME_REGULATORY_RNA_PATHWAYS	0.241	1
hsa-miR-769-5p	BIOCARTA_G1_PATHWAY	0.243	1
hsa-miR-769-5p	ST_GAQ_PATHWAY	0.243	1
hsa-miR-769-5p	PID_LIS1_PATHWAY	0.243	1
hsa-miR-769-5p	REACTOME_G_PROTEIN_BETA_GAMMA_SIGNALLING	0.243	1
hsa-miR-769-5p	REACTOME_LIPOPROTEIN_METABOLISM	0.243	1
hsa-miR-197-3p	BIOCARTA_CREB_PATHWAY	0.249	1
hsa-miR-197-3p	SIG_IL4RECEPTOR_IN_B_LYPHOCYTES	0.249	1
hsa-miR-197-3p	ST_GRANULE_CELL_SURVIVAL_PATHWAY	0.249	1
hsa-miR-197-3p	REACTOME_SIGNALLING_TO_RAS	0.249	1
hsa-miR-197-3p	REACTOME_SMAD2_SMAD3_SMAD4_HETEROTRIMER_REGULATES_TRANSCRIPTION	0.249	1
hsa-miR-197-3p	REACTOME_NEP_NS2_INTERACTS_WITH_THE_CELLULAR_EXPORT_MACHINERY	0.249	1
hsa-miR-769-5p	BIOCARTA_NKT_PATHWAY	0.251	1
hsa-miR-769-5p	BIOCARTA_TNFR1_PATHWAY	0.251	1
hsa-miR-769-5p	PID_S1P_S1P3_PATHWAY	0.251	1
hsa-miR-769-5p	REACTOME_PERK_REGULATED_GENE_EXPRESSION	0.251	1
hsa-miR-769-5p	REACTOME_PKB_MEDIATED_EVENTS	0.251	1
hsa-miR-769-5p	REACTOME_PIP3_ACTIVATES_AKT_SIGNALING	0.251	1
hsa-miR-197-3p	BIOCARTA_ERK_PATHWAY	0.257	1
hsa-miR-197-3p	BIOCARTA_GH_PATHWAY	0.257	1
hsa-miR-197-3p	BIOCARTA_PROTEASOME_PATHWAY	0.257	1
hsa-miR-197-3p	PID_WNT_SIGNALING_PATHWAY	0.257	1
hsa-miR-197-3p	REACTOME_CELL_CYCLE_MITOTIC	0.257	1
hsa-miR-197-3p	REACTOME_MYOGENESIS	0.257	1
hsa-miR-197-3p	REACTOME_SHC_MEDIATED_CASCADE	0.257	1
hsa-miR-769-5p	BIOCARTA_FAS_PATHWAY	0.258	1
hsa-miR-769-5p	PID_RETINOIC_ACID_PATHWAY	0.258	1
hsa-miR-769-5p	REACTOME_SIGNALING_BY_FGFR1_MUTANTS	0.258	1
hsa-miR-769-5p	REACTOME_REGULATION_OF_BETA_CELL_DEVELOPMENT	0.258	1
hsa-miR-769-5p	REACTOME_NOD1_2_SIGNALING_PATHWAY	0.258	1
hsa-miR-769-5p	REACTOME_INTRINSIC_PATHWAY_FOR_APOPTOSIS	0.258	1
hsa-miR-769-5p	REACTOME_DOWNSTREAM_SIGNALING_OF_ACTIVATED_FGFR	0.26	1
hsa-miR-197-3p	BIOCARTA_INFLAM_PATHWAY	0.265	1
hsa-miR-197-3p	BIOCARTA_TNFR1_PATHWAY	0.265	1
hsa-miR-197-3p	PID_TCR_CALCIUM_PATHWAY	0.265	1
hsa-miR-769-5p	BIOCARTA_EGF_PATHWAY	0.266	1
hsa-miR-769-5p	PID_P38_ALPHA_BETA_PATHWAY	0.266	1
hsa-miR-769-5p	REACTOME_HS_GAG_BIOSYNTHESIS	0.266	1
hsa-miR-769-5p	REACTOME_GPVI_MEDIATED_ACTIVATION_CASCADE	0.266	1
hsa-miR-769-5p	REACTOME_SIGNAL_AMPLIFICATION	0.266	1
hsa-miR-197-3p	REACTOME_METABOLISM_OF_RNA	0.267	1
hsa-miR-197-3p	REACTOME_MITOTIC_M_M_G1_PHASES	0.271	1
hsa-miR-197-3p	BIOCARTA_FAS_PATHWAY	0.272	1
hsa-miR-197-3p	PID_NECTIN_PATHWAY	0.272	1
hsa-miR-197-3p	PID_CDC42_REG_PATHWAY	0.272	1
hsa-miR-197-3p	PID_IGF1_PATHWAY	0.272	1
hsa-miR-197-3p	REACTOME_MRNA_CAPPING	0.272	1
hsa-miR-197-3p	REACTOME_FORMATION_OF_TRANSCRIPTION_COUPLED_NER_TC_NER_REPAIR_COMPLEX	0.272	1
hsa-miR-197-3p	REACTOME_MAPK_TARGETS_NUCLEAR_EVENTS_MEDIATED_BY_MAP_KINASES	0.272	1
hsa-miR-197-3p	REACTOME_INTRINSIC_PATHWAY_FOR_APOPTOSIS	0.272	1
hsa-miR-769-5p	BIOCARTA_PDGF_PATHWAY	0.273	1
hsa-miR-769-5p	ST_ERK1_ERK2_MAPK_PATHWAY	0.273	1
hsa-miR-769-5p	PID_WNT_NONCANONICAL_PATHWAY	0.273	1
hsa-miR-769-5p	REACTOME_COMPLEMENT_CASCADE	0.273	1
hsa-miR-197-3p	REACTOME_POTASSIUM_CHANNELS	0.276	1
hsa-miR-769-5p	PID_ERBB1_DOWNSTREAM_PATHWAY	0.278	1
hsa-miR-769-5p	REACTOME_TRANSMISSION_ACROSS_CHEMICAL_SYNAPSES	0.279	1
hsa-miR-197-3p	BIOCARTA_EGF_PATHWAY	0.28	1
hsa-miR-769-5p	BIOCARTA_DEATH_PATHWAY	0.28	1
hsa-miR-197-3p	BIOCARTA_PYK2_PATHWAY	0.28	1
hsa-miR-769-5p	BIOCARTA_IL1R_PATHWAY	0.28	1
hsa-miR-197-3p	PID_CD40_PATHWAY	0.28	1
hsa-miR-197-3p	PID_AVB3_OPN_PATHWAY	0.28	1
hsa-miR-197-3p	PID_AURORA_A_PATHWAY	0.28	1
hsa-miR-769-5p	REACTOME_LATENT_INFECTION_OF_HOMO_SAPIENS_WITH_MYCOBACTERIUM_TUBERCULOSIS	0.28	1
hsa-miR-197-3p	REACTOME_HS_GAG_BIOSYNTHESIS	0.28	1
hsa-miR-197-3p	REACTOME_GPVI_MEDIATED_ACTIVATION_CASCADE	0.28	1
hsa-miR-769-5p	REACTOME_TRANSPORT_TO_THE_GOLGI_AND_SUBSEQUENT_MODIFICATION	0.28	1
hsa-miR-769-5p	BIOCARTA_MPR_PATHWAY	0.287	1
hsa-miR-769-5p	ST_WNT_BETA_CATENIN_PATHWAY	0.287	1
hsa-miR-769-5p	PID_HIF2PATHWAY	0.287	1
hsa-miR-769-5p	PID_IL1_PATHWAY	0.287	1
hsa-miR-769-5p	REACTOME_NEUROTRANSMITTER_RELEASE_CYCLE	0.287	1
hsa-miR-197-3p	BIOCARTA_PDGF_PATHWAY	0.288	1
hsa-miR-197-3p	ST_ERK1_ERK2_MAPK_PATHWAY	0.288	1
hsa-miR-197-3p	REACTOME_CD28_CO_STIMULATION	0.288	1
hsa-miR-769-5p	REACTOME_SIGNALING_BY_EGFR_IN_CANCER	0.293	1
hsa-miR-769-5p	ST_G_ALPHA_I_PATHWAY	0.294	1
hsa-miR-769-5p	PID_ERBB1_RECEPTOR_PROXIMAL_PATHWAY	0.294	1
hsa-miR-769-5p	PID_HIV_NEF_PATHWAY	0.294	1
hsa-miR-769-5p	REACTOME_MRNA_3_END_PROCESSING	0.294	1
hsa-miR-769-5p	REACTOME_E2F_MEDIATED_REGULATION_OF_DNA_REPLICATION	0.294	1
hsa-miR-197-3p	BIOCARTA_DEATH_PATHWAY	0.295	1
hsa-miR-197-3p	PID_IL12_STAT4_PATHWAY	0.295	1
hsa-miR-197-3p	REACTOME_LATENT_INFECTION_OF_HOMO_SAPIENS_WITH_MYCOBACTERIUM_TUBERCULOSIS	0.295	1
hsa-miR-197-3p	REACTOME_GLUCAGON_TYPE_LIGAND_RECEPTORS	0.295	1
hsa-miR-769-5p	REACTOME_NEURONAL_SYSTEM	0.298	1
hsa-miR-769-5p	REACTOME_INNATE_IMMUNE_SYSTEM	0.298	1
hsa-miR-197-3p	REACTOME_LATE_PHASE_OF_HIV_LIFE_CYCLE	0.3	1
hsa-miR-769-5p	SIG_PIP3_SIGNALING_IN_B_LYMPHOCYTES	0.301	1
hsa-miR-769-5p	PID_PI3K_PLC_TRK_PATHWAY	0.301	1
hsa-miR-769-5p	REACTOME_SIGNALLING_TO_ERKS	0.301	1
hsa-miR-769-5p	REACTOME_FRS2_MEDIATED_CASCADE	0.301	1
hsa-miR-769-5p	REACTOME_IRON_UPTAKE_AND_TRANSPORT	0.301	1
hsa-miR-197-3p	SIG_CD40PATHWAYMAP	0.303	1
hsa-miR-197-3p	PID_EPO_PATHWAY	0.303	1
hsa-miR-197-3p	REACTOME_NEUROTRANSMITTER_RELEASE_CYCLE	0.303	1
hsa-miR-197-3p	REACTOME_GLUCONEOGENESIS	0.303	1
hsa-miR-197-3p	REACTOME_GLUCAGON_SIGNALING_IN_METABOLIC_REGULATION	0.303	1
hsa-miR-197-3p	REACTOME_FORMATION_OF_THE_HIV1_EARLY_ELONGATION_COMPLEX	0.303	1
hsa-miR-769-5p	REACTOME_SIGNALING_BY_FGFR	0.304	1
hsa-miR-769-5p	BIOCARTA_ALK_PATHWAY	0.308	1
hsa-miR-769-5p	BIOCARTA_TOLL_PATHWAY	0.308	1
hsa-miR-769-5p	ST_P38_MAPK_PATHWAY	0.308	1
hsa-miR-769-5p	ST_GA13_PATHWAY	0.308	1
hsa-miR-769-5p	PID_GMCSF_PATHWAY	0.308	1
hsa-miR-769-5p	PID_IL23_PATHWAY	0.308	1
hsa-miR-197-3p	ST_G_ALPHA_I_PATHWAY	0.31	1
hsa-miR-197-3p	PID_ERBB1_RECEPTOR_PROXIMAL_PATHWAY	0.31	1
hsa-miR-197-3p	PID_HIV_NEF_PATHWAY	0.31	1
hsa-miR-197-3p	REACTOME_METABOLISM_OF_STEROID_HORMONES_AND_VITAMINS_A_AND_D	0.31	1
hsa-miR-197-3p	REACTOME_GLOBAL_GENOMIC_NER_GG_NER	0.31	1
hsa-miR-197-3p	REACTOME_TRANSMISSION_ACROSS_CHEMICAL_SYNAPSES	0.312	1
hsa-miR-769-5p	REACTOME_PI3K_AKT_ACTIVATION	0.315	1
hsa-miR-769-5p	REACTOME_GAB1_SIGNALOSOME	0.315	1
hsa-miR-769-5p	REACTOME_AMINE_LIGAND_BINDING_RECEPTORS	0.315	1
hsa-miR-197-3p	REACTOME_SIGNALING_BY_INSULIN_RECEPTOR	0.315	1
hsa-miR-197-3p	BIOCARTA_AT1R_PATHWAY	0.317	1
hsa-miR-197-3p	ST_ADRENERGIC	0.317	1
hsa-miR-197-3p	SIG_PIP3_SIGNALING_IN_B_LYMPHOCYTES	0.317	1
hsa-miR-197-3p	PID_PI3K_PLC_TRK_PATHWAY	0.317	1
hsa-miR-197-3p	REACTOME_SIGNALLING_TO_ERKS	0.317	1
hsa-miR-197-3p	REACTOME_FRS2_MEDIATED_CASCADE	0.317	1
hsa-miR-197-3p	REACTOME_IRON_UPTAKE_AND_TRANSPORT	0.317	1
hsa-miR-197-3p	REACTOME_PEPTIDE_LIGAND_BINDING_RECEPTORS	0.318	1
hsa-miR-197-3p	REACTOME_S_PHASE	0.319	1
hsa-miR-769-5p	PID_AURORA_B_PATHWAY	0.322	1
hsa-miR-197-3p	BIOCARTA_ALK_PATHWAY	0.325	1
hsa-miR-197-3p	BIOCARTA_MET_PATHWAY	0.325	1
hsa-miR-197-3p	ST_PHOSPHOINOSITIDE_3_KINASE_PATHWAY	0.325	1
hsa-miR-197-3p	PID_FRA_PATHWAY	0.325	1
hsa-miR-197-3p	PID_IL23_PATHWAY	0.325	1
hsa-miR-197-3p	REACTOME_NEGATIVE_REGULATION_OF_FGFR_SIGNALING	0.325	1
hsa-miR-769-5p	ST_B_CELL_ANTIGEN_RECEPTOR	0.329	1
hsa-miR-769-5p	ST_JNK_MAPK_PATHWAY	0.329	1
hsa-miR-769-5p	PID_IFNG_PATHWAY	0.329	1
hsa-miR-769-5p	PID_FOXM1_PATHWAY	0.329	1
hsa-miR-197-3p	REACTOME_DNA_REPLICATION	0.329	1
hsa-miR-769-5p	REACTOME_GASTRIN_CREB_SIGNALLING_PATHWAY_VIA_PKC_AND_MAPK	0.331	1
hsa-miR-197-3p	REACTOME_G1_S_TRANSITION	0.331	1
hsa-miR-197-3p	BIOCARTA_INTEGRIN_PATHWAY	0.332	1
hsa-miR-197-3p	PID_ERBB4_PATHWAY	0.332	1
hsa-miR-197-3p	REACTOME_TRANSCRIPTIONAL_ACTIVITY_OF_SMAD2_SMAD3_SMAD4_HETEROTRIMER	0.332	1
hsa-miR-197-3p	REACTOME_GAB1_SIGNALOSOME	0.332	1
hsa-miR-197-3p	REACTOME_G1_PHASE	0.332	1
hsa-miR-769-5p	REACTOME_IL_2_SIGNALING	0.335	1
hsa-miR-197-3p	PID_AURORA_B_PATHWAY	0.339	1
hsa-miR-197-3p	PID_RET_PATHWAY	0.339	1
hsa-miR-769-5p	PID_BMP_PATHWAY	0.342	1
hsa-miR-197-3p	BIOCARTA_P38MAPK_PATHWAY	0.346	1
hsa-miR-197-3p	ST_JNK_MAPK_PATHWAY	0.346	1
hsa-miR-197-3p	PID_EPHB_FWD_PATHWAY	0.346	1
hsa-miR-197-3p	PID_FOXM1_PATHWAY	0.346	1
hsa-miR-769-5p	PID_INTEGRIN3_PATHWAY	0.348	1
hsa-miR-769-5p	PID_TCPTP_PATHWAY	0.348	1
hsa-miR-769-5p	REACTOME_VOLTAGE_GATED_POTASSIUM_CHANNELS	0.348	1
hsa-miR-197-3p	REACTOME_METABOLISM_OF_MRNA	0.35	1
hsa-miR-769-5p	REACTOME_ANTIGEN_PROCESSING_UBIQUITINATION_PROTEASOME_DEGRADATION	0.35	1
hsa-miR-197-3p	PID_ER_NONGENOMIC_PATHWAY	0.353	1
hsa-miR-197-3p	PID_ERBB1_INTERNALIZATION_PATHWAY	0.353	1
hsa-miR-197-3p	REACTOME_RNA_POL_II_TRANSCRIPTION_PRE_INITIATION_AND_PROMOTER_OPENING	0.353	1
hsa-miR-769-5p	REACTOME_SIGNALING_BY_FGFR_MUTANTS	0.355	1
hsa-miR-769-5p	REACTOME_CLEAVAGE_OF_GROWING_TRANSCRIPT_IN_THE_TERMINATION_REGION_	0.355	1
hsa-miR-769-5p	NABA_COLLAGENS	0.355	1
hsa-miR-769-5p	BIOCARTA_BIOPEPTIDES_PATHWAY	0.361	1
hsa-miR-769-5p	SIG_CHEMOTAXIS	0.361	1
hsa-miR-769-5p	PID_HNF3B_PATHWAY	0.361	1
hsa-miR-769-5p	REACTOME_G2_M_CHECKPOINTS	0.361	1
hsa-miR-769-5p	PID_PDGFRB_PATHWAY	0.366	1
hsa-miR-197-3p	REACTOME_GASTRIN_CREB_SIGNALLING_PATHWAY_VIA_PKC_AND_MAPK	0.367	1
hsa-miR-769-5p	SIG_BCR_SIGNALING_PATHWAY	0.368	1
hsa-miR-769-5p	PID_PS1_PATHWAY	0.368	1
hsa-miR-769-5p	PID_SYNDECAN_1_PATHWAY	0.368	1
hsa-miR-769-5p	REACTOME_LIPID_DIGESTION_MOBILIZATION_AND_TRANSPORT	0.368	1
hsa-miR-769-5p	REACTOME_NUCLEOTIDE_BINDING_DOMAIN_LEUCINE_RICH_REPEAT_CONTAINING_RECEPTOR_NLR_SIGNALING_PATHWAYS	0.368	1
hsa-miR-197-3p	PID_HNF3A_PATHWAY	0.373	1
hsa-miR-197-3p	REACTOME_PI3K_EVENTS_IN_ERBB2_SIGNALING	0.373	1
hsa-miR-197-3p	REACTOME_HIV_INFECTION	0.373	1
hsa-miR-769-5p	PID_IL6_7_PATHWAY	0.374	1
hsa-miR-769-5p	PID_DELTA_NP63_PATHWAY	0.374	1
hsa-miR-197-3p	BIOCARTA_BIOPEPTIDES_PATHWAY	0.38	1
hsa-miR-197-3p	ST_T_CELL_SIGNAL_TRANSDUCTION	0.38	1
hsa-miR-197-3p	REACTOME_TRANSCRIPTION_COUPLED_NER_TC_NER	0.38	1
hsa-miR-197-3p	REACTOME_FORMATION_OF_RNA_POL_II_ELONGATION_COMPLEX_	0.38	1
hsa-miR-197-3p	REACTOME_HIV_LIFE_CYCLE	0.38	1
hsa-miR-197-3p	PID_PLK1_PATHWAY	0.386	1
hsa-miR-769-5p	PID_FOXO_PATHWAY	0.386	1
hsa-miR-197-3p	PID_A6B1_A6B4_INTEGRIN_PATHWAY	0.386	1
hsa-miR-197-3p	REACTOME_NOTCH1_INTRACELLULAR_DOMAIN_REGULATES_TRANSCRIPTION	0.386	1
hsa-miR-769-5p	REACTOME_AMINO_ACID_AND_OLIGOPEPTIDE_SLC_TRANSPORTERS	0.386	1
hsa-miR-197-3p	REACTOME_SIGNALING_BY_FGFR_IN_DISEASE	0.388	1
hsa-miR-197-3p	PID_DELTA_NP63_PATHWAY	0.393	1
hsa-miR-769-5p	REACTOME_NGF_SIGNALLING_VIA_TRKA_FROM_THE_PLASMA_MEMBRANE	0.394	1
hsa-miR-769-5p	REACTOME_NEUROTRANSMITTER_RECEPTOR_BINDING_AND_DOWNSTREAM_TRANSMISSION_IN_THE_POSTSYNAPTIC_CELL	0.394	1
hsa-miR-197-3p	PID_PDGFRB_PATHWAY	0.395	1
hsa-miR-197-3p	NABA_MATRISOME_ASSOCIATED	0.397	1
hsa-miR-197-3p	REACTOME_CROSS_PRESENTATION_OF_SOLUBLE_EXOGENOUS_ANTIGENS_ENDOSOMES	0.399	1
hsa-miR-769-5p	REACTOME_METABOLISM_OF_VITAMINS_AND_COFACTORS	0.399	1
hsa-miR-197-3p	REACTOME_CDK_MEDIATED_PHOSPHORYLATION_AND_REMOVAL_OF_CDC6	0.399	1
hsa-miR-769-5p	PID_CASPASE_PATHWAY	0.405	1
hsa-miR-197-3p	REACTOME_DEVELOPMENTAL_BIOLOGY	0.405	1
hsa-miR-769-5p	REACTOME_HEPARAN_SULFATE_HEPARIN_HS_GAG_METABOLISM	0.405	1
hsa-miR-769-5p	REACTOME_VIF_MEDIATED_DEGRADATION_OF_APOBEC3G	0.405	1
hsa-miR-197-3p	BIOCARTA_TCR_PATHWAY	0.406	1
hsa-miR-197-3p	PID_PI3KCI_PATHWAY	0.406	1
hsa-miR-197-3p	REACTOME_METABOLISM_OF_NON_CODING_RNA	0.406	1
hsa-miR-197-3p	REACTOME_REGULATION_OF_ORNITHINE_DECARBOXYLASE_ODC	0.406	1
hsa-miR-197-3p	REACTOME_AMINO_ACID_AND_OLIGOPEPTIDE_SLC_TRANSPORTERS	0.406	1
hsa-miR-197-3p	REACTOME_FACTORS_INVOLVED_IN_MEGAKARYOCYTE_DEVELOPMENT_AND_PLATELET_PRODUCTION	0.406	1
hsa-miR-197-3p	REACTOME_HOST_INTERACTIONS_OF_HIV_FACTORS	0.406	1
hsa-miR-197-3p	PID_ANGIOPOIETIN_RECEPTOR_PATHWAY	0.412	1
hsa-miR-197-3p	REACTOME_MAP_KINASE_ACTIVATION_IN_TLR_CASCADE	0.412	1
hsa-miR-769-5p	PID_TAP63_PATHWAY	0.416	1
hsa-miR-769-5p	REACTOME_TRANSPORT_OF_MATURE_TRANSCRIPT_TO_CYTOPLASM	0.416	1
hsa-miR-769-5p	REACTOME_APOPTOTIC_EXECUTION_PHASE	0.416	1
hsa-miR-197-3p	SIG_INSULIN_RECEPTOR_PATHWAY_IN_CARDIAC_MYOCYTES	0.418	1
hsa-miR-197-3p	REACTOME_METABOLISM_OF_VITAMINS_AND_COFACTORS	0.418	1
hsa-miR-197-3p	REACTOME_P53_INDEPENDENT_G1_S_DNA_DAMAGE_CHECKPOINT	0.418	1
hsa-miR-197-3p	REACTOME_CYTOCHROME_P450_ARRANGED_BY_SUBSTRATE_TYPE	0.418	1
hsa-miR-197-3p	REACTOME_NUCLEOTIDE_EXCISION_REPAIR	0.418	1
hsa-miR-197-3p	REACTOME_AUTODEGRADATION_OF_THE_E3_UBIQUITIN_LIGASE_COP1	0.418	1
hsa-miR-197-3p	REACTOME_SCF_BETA_TRCP_MEDIATED_DEGRADATION_OF_EMI1	0.418	1
hsa-miR-769-5p	PID_IL2_1PATHWAY	0.422	1
hsa-miR-769-5p	PID_FGF_PATHWAY	0.422	1
hsa-miR-197-3p	PID_CASPASE_PATHWAY	0.424	1
hsa-miR-197-3p	PID_KIT_PATHWAY	0.424	1
hsa-miR-197-3p	REACTOME_HEPARAN_SULFATE_HEPARIN_HS_GAG_METABOLISM	0.424	1
hsa-miR-197-3p	REACTOME_VIF_MEDIATED_DEGRADATION_OF_APOBEC3G	0.424	1
hsa-miR-197-3p	PID_P53_DOWNSTREAM_PATHWAY	0.425	1
hsa-miR-197-3p	REACTOME_NEUROTRANSMITTER_RECEPTOR_BINDING_AND_DOWNSTREAM_TRANSMISSION_IN_THE_POSTSYNAPTIC_CELL	0.425	1
hsa-miR-197-3p	REACTOME_MITOTIC_G1_G1_S_PHASES	0.425	1
hsa-miR-769-5p	REACTOME_PI_3K_CASCADE	0.428	1
hsa-miR-197-3p	PID_CD8_TCR_PATHWAY	0.43	1
hsa-miR-197-3p	REACTOME_GPCR_LIGAND_BINDING	0.431	1
hsa-miR-197-3p	REACTOME_BIOLOGICAL_OXIDATIONS	0.432	1
hsa-miR-769-5p	REACTOME_CHEMOKINE_RECEPTORS_BIND_CHEMOKINES	0.434	1
hsa-miR-197-3p	PID_TAP63_PATHWAY	0.436	1
hsa-miR-197-3p	PID_RAC1_PATHWAY	0.436	1
hsa-miR-197-3p	REACTOME_APOPTOTIC_EXECUTION_PHASE	0.436	1
hsa-miR-769-5p	BIOCARTA_HIVNEF_PATHWAY	0.439	1
hsa-miR-769-5p	PID_SHP2_PATHWAY	0.439	1
hsa-miR-769-5p	REACTOME_COLLAGEN_FORMATION	0.439	1
hsa-miR-769-5p	REACTOME_REGULATION_OF_APOPTOSIS	0.439	1
hsa-miR-197-3p	PID_TGFBR_PATHWAY	0.442	1
hsa-miR-769-5p	PID_ATF2_PATHWAY	0.445	1
hsa-miR-197-3p	REACTOME_CDT1_ASSOCIATION_WITH_THE_CDC6_ORC_ORIGIN_COMPLEX	0.448	1
hsa-miR-197-3p	REACTOME_PI_3K_CASCADE	0.448	1
hsa-miR-197-3p	PID_TXA2PATHWAY	0.454	1
hsa-miR-197-3p	REACTOME_CHEMOKINE_RECEPTORS_BIND_CHEMOKINES	0.454	1
hsa-miR-197-3p	REACTOME_P53_DEPENDENT_G1_DNA_DAMAGE_RESPONSE	0.454	1
hsa-miR-197-3p	BIOCARTA_HIVNEF_PATHWAY	0.46	1
hsa-miR-197-3p	REACTOME_REGULATION_OF_APOPTOSIS	0.46	1
hsa-miR-197-3p	PID_ATF2_PATHWAY	0.466	1
hsa-miR-197-3p	PID_FAK_PATHWAY	0.466	1
hsa-miR-197-3p	REACTOME_LOSS_OF_NLP_FROM_MITOTIC_CENTROSOMES	0.466	1
hsa-miR-769-5p	PID_IL12_2PATHWAY	0.467	1
hsa-miR-197-3p	REACTOME_SLC_MEDIATED_TRANSMEMBRANE_TRANSPORT	0.469	1
hsa-miR-769-5p	REACTOME_INTERFERON_SIGNALING	0.469	1
hsa-miR-769-5p	REACTOME_NCAM_SIGNALING_FOR_NEURITE_OUT_GROWTH	0.472	1
hsa-miR-769-5p	REACTOME_INTERFERON_ALPHA_BETA_SIGNALING	0.472	1
hsa-miR-769-5p	ST_FAS_SIGNALING_PATHWAY	0.477	1
hsa-miR-197-3p	REACTOME_ER_PHAGOSOME_PATHWAY	0.477	1
hsa-miR-197-3p	REACTOME_RNA_POL_II_PRE_TRANSCRIPTION_EVENTS	0.477	1
hsa-miR-769-5p	PID_HIF1_TFPATHWAY	0.482	1
hsa-miR-769-5p	REACTOME_ANTIVIRAL_MECHANISM_BY_IFN_STIMULATED_GENES	0.482	1
hsa-miR-197-3p	PID_IL12_2PATHWAY	0.488	1
hsa-miR-197-3p	PID_MYC_REPRESS_PATHWAY	0.488	1
hsa-miR-197-3p	REACTOME_COSTIMULATION_BY_THE_CD28_FAMILY	0.488	1
hsa-miR-197-3p	REACTOME_INTERFERON_GAMMA_SIGNALING	0.488	1
hsa-miR-197-3p	REACTOME_ACTIVATION_OF_NF_KAPPAB_IN_B_CELLS	0.493	1
hsa-miR-197-3p	REACTOME_NCAM_SIGNALING_FOR_NEURITE_OUT_GROWTH	0.493	1
hsa-miR-197-3p	REACTOME_AUTODEGRADATION_OF_CDH1_BY_CDH1_APC_C	0.493	1
hsa-miR-769-5p	PID_MTOR_4PATHWAY	0.498	1
hsa-miR-769-5p	PID_VEGFR1_2_PATHWAY	0.498	1
hsa-miR-197-3p	PID_IL4_2PATHWAY	0.499	1
hsa-miR-197-3p	REACTOME_SIGNALING_BY_WNT	0.499	1
hsa-miR-197-3p	REACTOME_ASSEMBLY_OF_THE_PRE_REPLICATIVE_COMPLEX	0.499	1
hsa-miR-769-5p	PID_AP1_PATHWAY	0.503	1
hsa-miR-769-5p	REACTOME_PHASE_II_CONJUGATION	0.503	1
hsa-miR-197-3p	REACTOME_ANTIVIRAL_MECHANISM_BY_IFN_STIMULATED_GENES	0.504	1
hsa-miR-197-3p	REACTOME_RECRUITMENT_OF_MITOTIC_CENTROSOME_PROTEINS_AND_COMPLEXES	0.504	1
hsa-miR-769-5p	REACTOME_PI3K_CASCADE	0.508	1
hsa-miR-197-3p	SIG_PIP3_SIGNALING_IN_CARDIAC_MYOCTES	0.509	1
hsa-miR-197-3p	REACTOME_ORC1_REMOVAL_FROM_CHROMATIN	0.509	1
hsa-miR-197-3p	REACTOME_MRNA_PROCESSING	0.509	1
hsa-miR-769-5p	NABA_CORE_MATRISOME	0.515	1
hsa-miR-769-5p	REACTOME_RIG_I_MDA5_MEDIATED_INDUCTION_OF_IFN_ALPHA_BETA_PATHWAYS	0.517	1
hsa-miR-769-5p	REACTOME_APC_C_CDC20_MEDIATED_DEGRADATION_OF_MITOTIC_PROTEINS	0.517	1
hsa-miR-197-3p	PID_P75_NTR_PATHWAY	0.52	1
hsa-miR-197-3p	REACTOME_GLUCOSE_METABOLISM	0.52	1
hsa-miR-197-3p	PID_CDC42_PATHWAY	0.525	1
hsa-miR-197-3p	PID_AP1_PATHWAY	0.525	1
hsa-miR-197-3p	REACTOME_IMMUNOREGULATORY_INTERACTIONS_BETWEEN_A_LYMPHOID_AND_A_NON_LYMPHOID_CELL	0.525	1
hsa-miR-197-3p	REACTOME_SIGNALING_BY_NOTCH1	0.525	1
hsa-miR-197-3p	REACTOME_PHASE1_FUNCTIONALIZATION_OF_COMPOUNDS	0.525	1
hsa-miR-197-3p	REACTOME_PHASE_II_CONJUGATION	0.525	1
hsa-miR-197-3p	NABA_MATRISOME	0.527	1
hsa-miR-197-3p	REACTOME_PI3K_CASCADE	0.53	1
hsa-miR-197-3p	REACTOME_METABOLISM_OF_NUCLEOTIDES	0.535	1
hsa-miR-197-3p	REACTOME_NFKB_AND_MAP_KINASES_ACTIVATION_MEDIATED_BY_TLR4_SIGNALING_REPERTOIRE	0.535	1
hsa-miR-197-3p	REACTOME_APC_C_CDH1_MEDIATED_DEGRADATION_OF_CDC20_AND_OTHER_APC_C_CDH1_TARGETED_PROTEINS_IN_LATE_MITOSIS_EARLY_G1	0.535	1
hsa-miR-197-3p	REACTOME_APC_C_CDC20_MEDIATED_DEGRADATION_OF_MITOTIC_PROTEINS	0.54	1
hsa-miR-197-3p	REACTOME_MEIOTIC_SYNAPSIS	0.54	1
hsa-miR-769-5p	REACTOME_PLATELET_HOMEOSTASIS	0.541	1
hsa-miR-197-3p	REACTOME_FORMATION_OF_THE_TERNARY_COMPLEX_AND_SUBSEQUENTLY_THE_43S_COMPLEX	0.545	1
hsa-miR-197-3p	REACTOME_TRIF_MEDIATED_TLR3_SIGNALING	0.545	1
hsa-miR-769-5p	PID_P73PATHWAY	0.546	1
hsa-miR-769-5p	REACTOME_G_ALPHA_Q_SIGNALLING_EVENTS	0.547	1
hsa-miR-197-3p	PID_AVB3_INTEGRIN_PATHWAY	0.55	1
hsa-miR-769-5p	REACTOME_UNFOLDED_PROTEIN_RESPONSE	0.55	1
hsa-miR-197-3p	REACTOME_ANTIGEN_PROCESSING_CROSS_PRESENTATION	0.554	1
hsa-miR-769-5p	REACTOME_DEVELOPMENTAL_BIOLOGY	0.555	1
hsa-miR-769-5p	REACTOME_ASPARAGINE_N_LINKED_GLYCOSYLATION	0.555	1
hsa-miR-197-3p	REACTOME_NONSENSE_MEDIATED_DECAY_ENHANCED_BY_THE_EXON_JUNCTION_COMPLEX	0.557	1
hsa-miR-769-5p	ST_INTEGRIN_SIGNALING_PATHWAY	0.559	1
hsa-miR-769-5p	REACTOME_PEPTIDE_LIGAND_BINDING_RECEPTORS	0.559	1
hsa-miR-197-3p	REACTOME_TRAF6_MEDIATED_INDUCTION_OF_NFKB_AND_MAP_KINASES_UPON_TLR7_8_OR_9_ACTIVATION	0.559	1
hsa-miR-769-5p	REACTOME_AMYLOIDS	0.564	1
hsa-miR-769-5p	REACTOME_SIGNALING_BY_GPCR	0.567	1
hsa-miR-197-3p	REACTOME_RESPIRATORY_ELECTRON_TRANSPORT	0.568	1
hsa-miR-197-3p	REACTOME_INNATE_IMMUNE_SYSTEM	0.568	1
hsa-miR-769-5p	REACTOME_REGULATION_OF_MITOTIC_CELL_CYCLE	0.572	1
hsa-miR-197-3p	PID_BETA_CATENIN_NUC_PATHWAY	0.573	1
hsa-miR-769-5p	REACTOME_L1CAM_INTERACTIONS	0.577	1
hsa-miR-197-3p	REACTOME_M_G1_TRANSITION	0.578	1
hsa-miR-197-3p	REACTOME_MITOTIC_G2_G2_M_PHASES	0.578	1
hsa-miR-769-5p	REACTOME_EXTRACELLULAR_MATRIX_ORGANIZATION	0.581	1
hsa-miR-197-3p	REACTOME_G_ALPHA_Q_SIGNALLING_EVENTS	0.581	1
hsa-miR-197-3p	PID_REG_GR_PATHWAY	0.582	1
hsa-miR-197-3p	REACTOME_GLYCEROPHOSPHOLIPID_BIOSYNTHESIS	0.582	1
hsa-miR-769-5p	NABA_ECM_GLYCOPROTEINS	0.582	1
hsa-miR-769-5p	REACTOME_CLASS_B_2_SECRETIN_FAMILY_RECEPTORS	0.585	1
hsa-miR-197-3p	REACTOME_MYD88_MAL_CASCADE_INITIATED_ON_PLASMA_MEMBRANE	0.587	1
hsa-miR-769-5p	WNT_SIGNALING	0.589	1
hsa-miR-197-3p	REACTOME_ACTIVATION_OF_THE_MRNA_UPON_BINDING_OF_THE_CAP_BINDING_COMPLEX_AND_EIFS_AND_SUBSEQUENT_BINDING_TO_43S	0.591	1
hsa-miR-197-3p	REACTOME_REGULATION_OF_MITOTIC_CELL_CYCLE	0.595	1
hsa-miR-197-3p	REACTOME_INSULIN_RECEPTOR_SIGNALLING_CASCADE	0.604	1
hsa-miR-769-5p	REACTOME_TRANSPORT_OF_INORGANIC_CATIONS_ANIONS_AND_AMINO_ACIDS_OLIGOPEPTIDES	0.609	1
hsa-miR-197-3p	WNT_SIGNALING	0.612	1
hsa-miR-197-3p	REACTOME_RNA_POL_I_TRANSCRIPTION	0.612	1
hsa-miR-769-5p	REACTOME_PLATELET_ACTIVATION_SIGNALING_AND_AGGREGATION	0.614	1
hsa-miR-197-3p	REACTOME_SIGNALING_BY_ERBB4	0.616	1
hsa-miR-197-3p	NABA_ECM_GLYCOPROTEINS	0.616	1
hsa-miR-769-5p	REACTOME_TRANSCRIPTION	0.619	1
hsa-miR-197-3p	REACTOME_CELL_SURFACE_INTERACTIONS_AT_THE_VASCULAR_WALL	0.62	1
hsa-miR-197-3p	REACTOME_MHC_CLASS_II_ANTIGEN_PRESENTATION	0.62	1
hsa-miR-769-5p	REACTOME_DOWNSTREAM_SIGNALING_EVENTS_OF_B_CELL_RECEPTOR_BCR	0.621	1
hsa-miR-197-3p	REACTOME_SYNTHESIS_OF_DNA	0.625	1
hsa-miR-197-3p	REACTOME_CLASS_A1_RHODOPSIN_LIKE_RECEPTORS	0.629	1
hsa-miR-197-3p	REACTOME_ACTIVATED_TLR4_SIGNALLING	0.629	1
hsa-miR-197-3p	REACTOME_INFLUENZA_LIFE_CYCLE	0.635	1
hsa-miR-197-3p	REACTOME_DOWNSTREAM_SIGNAL_TRANSDUCTION	0.636	1
hsa-miR-769-5p	REACTOME_SIGNALLING_BY_NGF	0.637	1
hsa-miR-769-5p	PID_CXCR4_PATHWAY	0.639	1
hsa-miR-197-3p	REACTOME_TRANSMEMBRANE_TRANSPORT_OF_SMALL_MOLECULES	0.639	1
hsa-miR-197-3p	REACTOME_DOWNSTREAM_SIGNALING_EVENTS_OF_B_CELL_RECEPTOR_BCR	0.644	1
hsa-miR-197-3p	REACTOME_SIGNALING_BY_GPCR	0.645	1
hsa-miR-197-3p	REACTOME_RESPIRATORY_ELECTRON_TRANSPORT_ATP_SYNTHESIS_BY_CHEMIOSMOTIC_COUPLING_AND_HEAT_PRODUCTION_BY_UNCOUPLING_PROTEINS_	0.648	1
hsa-miR-197-3p	REACTOME_PLATELET_ACTIVATION_SIGNALING_AND_AGGREGATION	0.648	1
hsa-miR-769-5p	REACTOME_RNA_POL_II_TRANSCRIPTION	0.65	1
hsa-miR-197-3p	REACTOME_DOWNSTREAM_SIGNALING_OF_ACTIVATED_FGFR	0.655	1
hsa-miR-197-3p	REACTOME_SIGNALING_BY_ERBB2	0.659	1
hsa-miR-197-3p	REACTOME_SIGNALING_BY_NOTCH	0.666	1
hsa-miR-197-3p	REACTOME_PPARA_ACTIVATES_GENE_EXPRESSION	0.67	1
hsa-miR-769-5p	REACTOME_GLYCOSAMINOGLYCAN_METABOLISM	0.671	1
hsa-miR-769-5p	REACTOME_MRNA_SPLICING	0.671	1
hsa-miR-197-3p	PID_ERBB1_DOWNSTREAM_PATHWAY	0.673	1
hsa-miR-197-3p	REACTOME_RNA_POL_II_TRANSCRIPTION	0.673	1
hsa-miR-769-5p	REACTOME_G1_S_TRANSITION	0.674	1
hsa-miR-769-5p	REACTOME_SIGNALING_BY_RHO_GTPASES	0.677	1
hsa-miR-197-3p	REACTOME_OLFACTORY_SIGNALING_PATHWAY	0.678	1
hsa-miR-197-3p	REACTOME_ADAPTIVE_IMMUNE_SYSTEM	0.679	1
hsa-miR-197-3p	REACTOME_TRANSLATION	0.684	1
hsa-miR-769-5p	REACTOME_HEMOSTASIS	0.685	1
hsa-miR-197-3p	REACTOME_SIGNALING_BY_EGFR_IN_CANCER	0.687	1
hsa-miR-197-3p	REACTOME_GLYCOSAMINOGLYCAN_METABOLISM	0.694	1
hsa-miR-197-3p	REACTOME_MRNA_SPLICING	0.694	1
hsa-miR-197-3p	REACTOME_DNA_REPAIR	0.697	1
hsa-miR-197-3p	REACTOME_SIGNALING_BY_FGFR	0.697	1
hsa-miR-197-3p	REACTOME_SIGNALING_BY_RHO_GTPASES	0.7	1
hsa-miR-769-5p	REACTOME_G_ALPHA_S_SIGNALLING_EVENTS	0.702	1
hsa-miR-769-5p	REACTOME_RNA_POL_I_RNA_POL_III_AND_MITOCHONDRIAL_TRANSCRIPTION	0.705	1
hsa-miR-197-3p	REACTOME_MEIOSIS	0.71	1
hsa-miR-769-5p	REACTOME_CELL_CYCLE_CHECKPOINTS	0.711	1
hsa-miR-769-5p	REACTOME_AXON_GUIDANCE	0.715	1
hsa-miR-197-3p	REACTOME_TOLL_RECEPTOR_CASCADES	0.716	1
hsa-miR-769-5p	REACTOME_SIGNALING_BY_THE_B_CELL_RECEPTOR_BCR	0.717	1
hsa-miR-197-3p	REACTOME_G_ALPHA_S_SIGNALLING_EVENTS	0.725	1
hsa-miR-197-3p	REACTOME_SIGNALING_BY_PDGF	0.728	1
hsa-miR-197-3p	REACTOME_RNA_POL_I_RNA_POL_III_AND_MITOCHONDRIAL_TRANSCRIPTION	0.728	1
hsa-miR-197-3p	REACTOME_HEMOSTASIS	0.732	1
hsa-miR-197-3p	REACTOME_CELL_CYCLE_CHECKPOINTS	0.734	1
hsa-miR-769-5p	REACTOME_FACTORS_INVOLVED_IN_MEGAKARYOCYTE_DEVELOPMENT_AND_PLATELET_PRODUCTION	0.734	1
hsa-miR-769-5p	REACTOME_HOST_INTERACTIONS_OF_HIV_FACTORS	0.734	1
hsa-miR-769-5p	REACTOME_DIABETES_PATHWAYS	0.736	1
hsa-miR-197-3p	REACTOME_METABOLISM_OF_CARBOHYDRATES	0.739	1
hsa-miR-769-5p	PID_P53_DOWNSTREAM_PATHWAY	0.747	1
hsa-miR-769-5p	REACTOME_MITOTIC_G1_G1_S_PHASES	0.747	1
hsa-miR-197-3p	REACTOME_METABOLISM_OF_LIPIDS_AND_LIPOPROTEINS	0.75	1
hsa-miR-769-5p	REACTOME_BIOLOGICAL_OXIDATIONS	0.752	1
hsa-miR-769-5p	REACTOME_PROCESSING_OF_CAPPED_INTRON_CONTAINING_PRE_MRNA	0.754	1
hsa-miR-197-3p	REACTOME_NGF_SIGNALLING_VIA_TRKA_FROM_THE_PLASMA_MEMBRANE	0.768	1
hsa-miR-197-3p	REACTOME_PROCESSING_OF_CAPPED_INTRON_CONTAINING_PRE_MRNA	0.776	1
hsa-miR-197-3p	REACTOME_TCA_CYCLE_AND_RESPIRATORY_ELECTRON_TRANSPORT	0.778	1
hsa-miR-197-3p	NABA_CORE_MATRISOME	0.792	1
hsa-miR-769-5p	REACTOME_MRNA_PROCESSING	0.801	1
hsa-miR-197-3p	REACTOME_PEPTIDE_CHAIN_ELONGATION	0.805	1
hsa-miR-769-5p	REACTOME_GPCR_DOWNSTREAM_SIGNALING	0.821	1
hsa-miR-769-5p	REACTOME_MITOTIC_M_M_G1_PHASES	0.822	1
hsa-miR-769-5p	REACTOME_NONSENSE_MEDIATED_DECAY_ENHANCED_BY_THE_EXON_JUNCTION_COMPLEX	0.829	1
hsa-miR-197-3p	REACTOME_FATTY_ACID_TRIACYLGLYCEROL_AND_KETONE_BODY_METABOLISM	0.834	1
hsa-miR-197-3p	REACTOME_INFLUENZA_VIRAL_RNA_TRANSCRIPTION_AND_REPLICATION	0.836	1
hsa-miR-197-3p	REACTOME_3_UTR_MEDIATED_TRANSLATIONAL_REGULATION	0.848	1
hsa-miR-769-5p	REACTOME_POST_TRANSLATIONAL_PROTEIN_MODIFICATION	0.849	1
hsa-miR-197-3p	REACTOME_SRP_DEPENDENT_COTRANSLATIONAL_PROTEIN_TARGETING_TO_MEMBRANE	0.853	1
hsa-miR-769-5p	REACTOME_DNA_REPLICATION	0.855	1
hsa-miR-769-5p	REACTOME_G_ALPHA_I_SIGNALLING_EVENTS	0.859	1
hsa-miR-197-3p	REACTOME_GPCR_DOWNSTREAM_SIGNALING	0.864	1
hsa-miR-769-5p	REACTOME_METABOLISM_OF_AMINO_ACIDS_AND_DERIVATIVES	0.866	1
hsa-miR-197-3p	REACTOME_G_ALPHA_I_SIGNALLING_EVENTS	0.876	1
hsa-miR-769-5p	REACTOME_HIV_INFECTION	0.876	1
hsa-miR-197-3p	REACTOME_PHOSPHOLIPID_METABOLISM	0.88	1
hsa-miR-197-3p	REACTOME_TRANSCRIPTION	0.895	1
hsa-miR-197-3p	REACTOME_ANTIGEN_PROCESSING_UBIQUITINATION_PROTEASOME_DEGRADATION	0.897	1
hsa-miR-197-3p	REACTOME_SIGNALLING_BY_NGF	0.903	1
hsa-miR-769-5p	REACTOME_SLC_MEDIATED_TRANSMEMBRANE_TRANSPORT	0.912	1
hsa-miR-769-5p	REACTOME_METABOLISM_OF_CARBOHYDRATES	0.917	1
hsa-miR-769-5p	REACTOME_TRANSMEMBRANE_TRANSPORT_OF_SMALL_MOLECULES	0.921	1
hsa-miR-197-3p	NABA_ECM_REGULATORS	0.923	1
hsa-miR-197-3p	REACTOME_AXON_GUIDANCE	0.933	1
hsa-miR-197-3p	REACTOME_CLASS_I_MHC_MEDIATED_ANTIGEN_PROCESSING_PRESENTATION	0.933	1
hsa-miR-769-5p	REACTOME_METABOLISM_OF_MRNA	0.944	1
hsa-miR-769-5p	REACTOME_OLFACTORY_SIGNALING_PATHWAY	0.964	1
hsa-miR-769-5p	REACTOME_METABOLISM_OF_RNA	0.965	1
hsa-miR-197-3p	REACTOME_METABOLISM_OF_PROTEINS	0.976	1
hsa-miR-769-5p	REACTOME_METABOLISM_OF_LIPIDS_AND_LIPOPROTEINS	0.993	1
hsa-miR-769-5p	REACTOME_METABOLISM_OF_PROTEINS	0.995	1
hsa-miR-197-3p	BIOCARTA_RELA_PATHWAY	1	1
hsa-miR-769-5p	BIOCARTA_RELA_PATHWAY	1	1
hsa-miR-197-3p	BIOCARTA_NO1_PATHWAY	1	1
hsa-miR-769-5p	BIOCARTA_NO1_PATHWAY	1	1
hsa-miR-197-3p	BIOCARTA_CSK_PATHWAY	1	1
hsa-miR-769-5p	BIOCARTA_CSK_PATHWAY	1	1
hsa-miR-197-3p	BIOCARTA_AMI_PATHWAY	1	1
hsa-miR-769-5p	BIOCARTA_AMI_PATHWAY	1	1
hsa-miR-197-3p	BIOCARTA_GRANULOCYTES_PATHWAY	1	1
hsa-miR-769-5p	BIOCARTA_GRANULOCYTES_PATHWAY	1	1
hsa-miR-197-3p	BIOCARTA_LYM_PATHWAY	1	1
hsa-miR-769-5p	BIOCARTA_LYM_PATHWAY	1	1
hsa-miR-197-3p	BIOCARTA_ARAP_PATHWAY	1	1
hsa-miR-769-5p	BIOCARTA_ARAP_PATHWAY	1	1
hsa-miR-197-3p	BIOCARTA_AGR_PATHWAY	1	1
hsa-miR-769-5p	BIOCARTA_AGR_PATHWAY	1	1
hsa-miR-197-3p	BIOCARTA_AKAP95_PATHWAY	1	1
hsa-miR-197-3p	BIOCARTA_AKT_PATHWAY	1	1
hsa-miR-769-5p	BIOCARTA_AKT_PATHWAY	1	1
hsa-miR-769-5p	BIOCARTA_AT1R_PATHWAY	1	1
hsa-miR-197-3p	BIOCARTA_ACE2_PATHWAY	1	1
hsa-miR-769-5p	BIOCARTA_ACE2_PATHWAY	1	1
hsa-miR-197-3p	BIOCARTA_ASBCELL_PATHWAY	1	1
hsa-miR-769-5p	BIOCARTA_ASBCELL_PATHWAY	1	1
hsa-miR-197-3p	BIOCARTA_CHEMICAL_PATHWAY	1	1
hsa-miR-769-5p	BIOCARTA_SPPA_PATHWAY	1	1
hsa-miR-197-3p	BIOCARTA_ATM_PATHWAY	1	1
hsa-miR-769-5p	BIOCARTA_ATM_PATHWAY	1	1
hsa-miR-197-3p	BIOCARTA_AGPCR_PATHWAY	1	1
hsa-miR-769-5p	BIOCARTA_AGPCR_PATHWAY	1	1
hsa-miR-197-3p	BIOCARTA_BCELLSURVIVAL_PATHWAY	1	1
hsa-miR-769-5p	BIOCARTA_BCELLSURVIVAL_PATHWAY	1	1
hsa-miR-197-3p	BIOCARTA_BLYMPHOCYTE_PATHWAY	1	1
hsa-miR-769-5p	BIOCARTA_BLYMPHOCYTE_PATHWAY	1	1
hsa-miR-769-5p	BIOCARTA_BCR_PATHWAY	1	1
hsa-miR-197-3p	BIOCARTA_RANKL_PATHWAY	1	1
hsa-miR-769-5p	BIOCARTA_RANKL_PATHWAY	1	1
hsa-miR-197-3p	BIOCARTA_CACAM_PATHWAY	1	1
hsa-miR-769-5p	BIOCARTA_CACAM_PATHWAY	1	1
hsa-miR-197-3p	BIOCARTA_CDMAC_PATHWAY	1	1
hsa-miR-769-5p	BIOCARTA_CDMAC_PATHWAY	1	1
hsa-miR-197-3p	BIOCARTA_CARM_ER_PATHWAY	1	1
hsa-miR-769-5p	BIOCARTA_CARM_ER_PATHWAY	1	1
hsa-miR-769-5p	BIOCARTA_CBL_PATHWAY	1	1
hsa-miR-197-3p	BIOCARTA_CCR3_PATHWAY	1	1
hsa-miR-769-5p	BIOCARTA_CCR3_PATHWAY	1	1
hsa-miR-197-3p	BIOCARTA_CD40_PATHWAY	1	1
hsa-miR-769-5p	BIOCARTA_CD40_PATHWAY	1	1
hsa-miR-197-3p	BIOCARTA_MCM_PATHWAY	1	1
hsa-miR-769-5p	BIOCARTA_MCM_PATHWAY	1	1
hsa-miR-197-3p	BIOCARTA_G1_PATHWAY	1	1
hsa-miR-197-3p	BIOCARTA_G2_PATHWAY	1	1
hsa-miR-769-5p	BIOCARTA_CELL2CELL_PATHWAY	1	1
hsa-miR-197-3p	BIOCARTA_LAIR_PATHWAY	1	1
hsa-miR-769-5p	BIOCARTA_LAIR_PATHWAY	1	1
hsa-miR-197-3p	BIOCARTA_CERAMIDE_PATHWAY	1	1
hsa-miR-769-5p	BIOCARTA_CERAMIDE_PATHWAY	1	1
hsa-miR-197-3p	BIOCARTA_TID_PATHWAY	1	1
hsa-miR-197-3p	BIOCARTA_CLASSIC_PATHWAY	1	1
hsa-miR-769-5p	BIOCARTA_CLASSIC_PATHWAY	1	1
hsa-miR-197-3p	BIOCARTA_COMP_PATHWAY	1	1
hsa-miR-769-5p	BIOCARTA_COMP_PATHWAY	1	1
hsa-miR-197-3p	BIOCARTA_VDR_PATHWAY	1	1
hsa-miR-769-5p	BIOCARTA_VDR_PATHWAY	1	1
hsa-miR-197-3p	BIOCARTA_HDAC_PATHWAY	1	1
hsa-miR-769-5p	BIOCARTA_HDAC_PATHWAY	1	1
hsa-miR-197-3p	BIOCARTA_GCR_PATHWAY	1	1
hsa-miR-769-5p	BIOCARTA_GCR_PATHWAY	1	1
hsa-miR-197-3p	BIOCARTA_CTCF_PATHWAY	1	1
hsa-miR-197-3p	BIOCARTA_CTL_PATHWAY	1	1
hsa-miR-769-5p	BIOCARTA_CTL_PATHWAY	1	1
hsa-miR-197-3p	BIOCARTA_CXCR4_PATHWAY	1	1
hsa-miR-769-5p	BIOCARTA_CXCR4_PATHWAY	1	1
hsa-miR-197-3p	BIOCARTA_CELLCYCLE_PATHWAY	1	1
hsa-miR-197-3p	BIOCARTA_CFTR_PATHWAY	1	1
hsa-miR-769-5p	BIOCARTA_CFTR_PATHWAY	1	1
hsa-miR-769-5p	BIOCARTA_CYTOKINE_PATHWAY	1	1
hsa-miR-769-5p	BIOCARTA_INFLAM_PATHWAY	1	1
hsa-miR-197-3p	BIOCARTA_D4GDI_PATHWAY	1	1
hsa-miR-769-5p	BIOCARTA_D4GDI_PATHWAY	1	1
hsa-miR-197-3p	BIOCARTA_DC_PATHWAY	1	1
hsa-miR-769-5p	BIOCARTA_DC_PATHWAY	1	1
hsa-miR-197-3p	BIOCARTA_P35ALZHEIMERS_PATHWAY	1	1
hsa-miR-769-5p	BIOCARTA_P35ALZHEIMERS_PATHWAY	1	1
hsa-miR-197-3p	BIOCARTA_MTA3_PATHWAY	1	1
hsa-miR-769-5p	BIOCARTA_MTA3_PATHWAY	1	1
hsa-miR-197-3p	BIOCARTA_CALCINEURIN_PATHWAY	1	1
hsa-miR-769-5p	BIOCARTA_CALCINEURIN_PATHWAY	1	1
hsa-miR-197-3p	BIOCARTA_ETC_PATHWAY	1	1
hsa-miR-769-5p	BIOCARTA_ETC_PATHWAY	1	1
hsa-miR-769-5p	BIOCARTA_NDKDYNAMIN_PATHWAY	1	1
hsa-miR-197-3p	BIOCARTA_ECM_PATHWAY	1	1
hsa-miR-769-5p	BIOCARTA_ECM_PATHWAY	1	1
hsa-miR-769-5p	BIOCARTA_ERK_PATHWAY	1	1
hsa-miR-197-3p	BIOCARTA_ERYTH_PATHWAY	1	1
hsa-miR-197-3p	BIOCARTA_EPONFKB_PATHWAY	1	1
hsa-miR-197-3p	BIOCARTA_EIF_PATHWAY	1	1
hsa-miR-769-5p	BIOCARTA_EIF_PATHWAY	1	1
hsa-miR-197-3p	BIOCARTA_EXTRINSIC_PATHWAY	1	1
hsa-miR-769-5p	BIOCARTA_EXTRINSIC_PATHWAY	1	1
hsa-miR-769-5p	BIOCARTA_FCER1_PATHWAY	1	1
hsa-miR-197-3p	BIOCARTA_FIBRINOLYSIS_PATHWAY	1	1
hsa-miR-769-5p	BIOCARTA_FIBRINOLYSIS_PATHWAY	1	1
hsa-miR-197-3p	BIOCARTA_FMLP_PATHWAY	1	1
hsa-miR-769-5p	BIOCARTA_FMLP_PATHWAY	1	1
hsa-miR-197-3p	BIOCARTA_GATA3_PATHWAY	1	1
hsa-miR-769-5p	BIOCARTA_GATA3_PATHWAY	1	1
hsa-miR-769-5p	BIOCARTA_GH_PATHWAY	1	1
hsa-miR-197-3p	BIOCARTA_AHSP_PATHWAY	1	1
hsa-miR-769-5p	BIOCARTA_AHSP_PATHWAY	1	1
hsa-miR-197-3p	BIOCARTA_TCAPOPTOSIS_PATHWAY	1	1
hsa-miR-769-5p	BIOCARTA_TCAPOPTOSIS_PATHWAY	1	1
hsa-miR-197-3p	BIOCARTA_SALMONELLA_PATHWAY	1	1
hsa-miR-769-5p	BIOCARTA_SALMONELLA_PATHWAY	1	1
hsa-miR-197-3p	BIOCARTA_MPR_PATHWAY	1	1
hsa-miR-197-3p	BIOCARTA_HCMV_PATHWAY	1	1
hsa-miR-769-5p	BIOCARTA_HCMV_PATHWAY	1	1
hsa-miR-769-5p	BIOCARTA_P53HYPOXIA_PATHWAY	1	1
hsa-miR-197-3p	BIOCARTA_HIF_PATHWAY	1	1
hsa-miR-769-5p	BIOCARTA_IGF1_PATHWAY	1	1
hsa-miR-197-3p	BIOCARTA_IL17_PATHWAY	1	1
hsa-miR-769-5p	BIOCARTA_IL17_PATHWAY	1	1
hsa-miR-769-5p	BIOCARTA_IL2_PATHWAY	1	1
hsa-miR-769-5p	BIOCARTA_IL3_PATHWAY	1	1
hsa-miR-769-5p	BIOCARTA_IL4_PATHWAY	1	1
hsa-miR-769-5p	BIOCARTA_IL6_PATHWAY	1	1
hsa-miR-197-3p	BIOCARTA_IL10_PATHWAY	1	1
hsa-miR-769-5p	BIOCARTA_IL12_PATHWAY	1	1
hsa-miR-769-5p	BIOCARTA_IL2RB_PATHWAY	1	1
hsa-miR-197-3p	BIOCARTA_IL7_PATHWAY	1	1
hsa-miR-769-5p	BIOCARTA_IL7_PATHWAY	1	1
hsa-miR-197-3p	BIOCARTA_GSK3_PATHWAY	1	1
hsa-miR-769-5p	BIOCARTA_GSK3_PATHWAY	1	1
hsa-miR-197-3p	BIOCARTA_RACCYCD_PATHWAY	1	1
hsa-miR-769-5p	BIOCARTA_RACCYCD_PATHWAY	1	1
hsa-miR-769-5p	BIOCARTA_INSULIN_PATHWAY	1	1
hsa-miR-769-5p	BIOCARTA_INTEGRIN_PATHWAY	1	1
hsa-miR-197-3p	BIOCARTA_INTRINSIC_PATHWAY	1	1
hsa-miR-769-5p	BIOCARTA_INTRINSIC_PATHWAY	1	1
hsa-miR-197-3p	BIOCARTA_KERATINOCYTE_PATHWAY	1	1
hsa-miR-769-5p	BIOCARTA_KERATINOCYTE_PATHWAY	1	1
hsa-miR-197-3p	BIOCARTA_TCRA_PATHWAY	1	1
hsa-miR-769-5p	BIOCARTA_TCRA_PATHWAY	1	1
hsa-miR-197-3p	BIOCARTA_LECTIN_PATHWAY	1	1
hsa-miR-769-5p	BIOCARTA_LECTIN_PATHWAY	1	1
hsa-miR-769-5p	BIOCARTA_PYK2_PATHWAY	1	1
hsa-miR-197-3p	BIOCARTA_EGFR_SMRTE_PATHWAY	1	1
hsa-miR-769-5p	BIOCARTA_EGFR_SMRTE_PATHWAY	1	1
hsa-miR-197-3p	BIOCARTA_MCALPAIN_PATHWAY	1	1
hsa-miR-769-5p	BIOCARTA_MCALPAIN_PATHWAY	1	1
hsa-miR-197-3p	BIOCARTA_PPARA_PATHWAY	1	1
hsa-miR-769-5p	BIOCARTA_PPARA_PATHWAY	1	1
hsa-miR-769-5p	BIOCARTA_ETS_PATHWAY	1	1
hsa-miR-197-3p	BIOCARTA_MONOCYTE_PATHWAY	1	1
hsa-miR-769-5p	BIOCARTA_MONOCYTE_PATHWAY	1	1
hsa-miR-197-3p	BIOCARTA_MTOR_PATHWAY	1	1
hsa-miR-769-5p	BIOCARTA_MTOR_PATHWAY	1	1
hsa-miR-769-5p	BIOCARTA_IGF1R_PATHWAY	1	1
hsa-miR-197-3p	BIOCARTA_PITX2_PATHWAY	1	1
hsa-miR-769-5p	BIOCARTA_PITX2_PATHWAY	1	1
hsa-miR-769-5p	BIOCARTA_NGF_PATHWAY	1	1
hsa-miR-197-3p	BIOCARTA_VIP_PATHWAY	1	1
hsa-miR-769-5p	BIOCARTA_VIP_PATHWAY	1	1
hsa-miR-197-3p	BIOCARTA_NFAT_PATHWAY	1	1
hsa-miR-769-5p	BIOCARTA_NFAT_PATHWAY	1	1
hsa-miR-197-3p	BIOCARTA_NTHI_PATHWAY	1	1
hsa-miR-197-3p	BIOCARTA_NFKB_PATHWAY	1	1
hsa-miR-197-3p	BIOCARTA_NOS1_PATHWAY	1	1
hsa-miR-769-5p	BIOCARTA_NOS1_PATHWAY	1	1
hsa-miR-197-3p	BIOCARTA_NO2IL12_PATHWAY	1	1
hsa-miR-769-5p	BIOCARTA_NO2IL12_PATHWAY	1	1
hsa-miR-197-3p	BIOCARTA_RARRXR_PATHWAY	1	1
hsa-miR-769-5p	BIOCARTA_RARRXR_PATHWAY	1	1
hsa-miR-197-3p	BIOCARTA_NUCLEARRS_PATHWAY	1	1
hsa-miR-769-5p	BIOCARTA_NUCLEARRS_PATHWAY	1	1
hsa-miR-197-3p	BIOCARTA_ARENRF2_PATHWAY	1	1
hsa-miR-769-5p	BIOCARTA_ARENRF2_PATHWAY	1	1
hsa-miR-197-3p	BIOCARTA_P53_PATHWAY	1	1
hsa-miR-769-5p	BIOCARTA_P53_PATHWAY	1	1
hsa-miR-197-3p	BIOCARTA_CCR5_PATHWAY	1	1
hsa-miR-769-5p	BIOCARTA_CCR5_PATHWAY	1	1
hsa-miR-197-3p	BIOCARTA_PTDINS_PATHWAY	1	1
hsa-miR-769-5p	BIOCARTA_PTDINS_PATHWAY	1	1
hsa-miR-197-3p	BIOCARTA_PLCE_PATHWAY	1	1
hsa-miR-769-5p	BIOCARTA_PLCE_PATHWAY	1	1
hsa-miR-197-3p	BIOCARTA_EDG1_PATHWAY	1	1
hsa-miR-769-5p	BIOCARTA_EDG1_PATHWAY	1	1
hsa-miR-197-3p	BIOCARTA_CDK5_PATHWAY	1	1
hsa-miR-769-5p	BIOCARTA_CDK5_PATHWAY	1	1
hsa-miR-197-3p	BIOCARTA_MYOSIN_PATHWAY	1	1
hsa-miR-769-5p	BIOCARTA_MYOSIN_PATHWAY	1	1
hsa-miR-197-3p	BIOCARTA_PLATELETAPP_PATHWAY	1	1
hsa-miR-769-5p	BIOCARTA_PLATELETAPP_PATHWAY	1	1
hsa-miR-197-3p	BIOCARTA_PS1_PATHWAY	1	1
hsa-miR-769-5p	BIOCARTA_PS1_PATHWAY	1	1
hsa-miR-769-5p	BIOCARTA_PROTEASOME_PATHWAY	1	1
hsa-miR-197-3p	BIOCARTA_AKAPCENTROSOME_PATHWAY	1	1
hsa-miR-769-5p	BIOCARTA_PTEN_PATHWAY	1	1
hsa-miR-197-3p	BIOCARTA_RAB_PATHWAY	1	1
hsa-miR-769-5p	BIOCARTA_RAB_PATHWAY	1	1
hsa-miR-197-3p	BIOCARTA_RAC1_PATHWAY	1	1
hsa-miR-769-5p	BIOCARTA_RAC1_PATHWAY	1	1
hsa-miR-197-3p	BIOCARTA_RAS_PATHWAY	1	1
hsa-miR-769-5p	BIOCARTA_RAS_PATHWAY	1	1
hsa-miR-769-5p	BIOCARTA_NKCELLS_PATHWAY	1	1
hsa-miR-197-3p	BIOCARTA_RB_PATHWAY	1	1
hsa-miR-197-3p	BIOCARTA_CHREBP2_PATHWAY	1	1
hsa-miR-197-3p	BIOCARTA_BAD_PATHWAY	1	1
hsa-miR-769-5p	BIOCARTA_BAD_PATHWAY	1	1
hsa-miR-197-3p	BIOCARTA_CK1_PATHWAY	1	1
hsa-miR-769-5p	BIOCARTA_CK1_PATHWAY	1	1
hsa-miR-197-3p	BIOCARTA_EIF2_PATHWAY	1	1
hsa-miR-769-5p	BIOCARTA_EIF2_PATHWAY	1	1
hsa-miR-197-3p	BIOCARTA_EIF4_PATHWAY	1	1
hsa-miR-769-5p	BIOCARTA_EIF4_PATHWAY	1	1
hsa-miR-769-5p	BIOCARTA_P27_PATHWAY	1	1
hsa-miR-197-3p	BIOCARTA_PGC1A_PATHWAY	1	1
hsa-miR-769-5p	BIOCARTA_PGC1A_PATHWAY	1	1
hsa-miR-769-5p	BIOCARTA_PML_PATHWAY	1	1
hsa-miR-197-3p	BIOCARTA_DREAM_PATHWAY	1	1
hsa-miR-769-5p	BIOCARTA_DREAM_PATHWAY	1	1
hsa-miR-197-3p	BIOCARTA_RHO_PATHWAY	1	1
hsa-miR-769-5p	BIOCARTA_RHO_PATHWAY	1	1
hsa-miR-197-3p	BIOCARTA_AKAP13_PATHWAY	1	1
hsa-miR-769-5p	BIOCARTA_AKAP13_PATHWAY	1	1
hsa-miR-197-3p	BIOCARTA_ATRBRCA_PATHWAY	1	1
hsa-miR-769-5p	BIOCARTA_ATRBRCA_PATHWAY	1	1
hsa-miR-197-3p	BIOCARTA_CARDIACEGF_PATHWAY	1	1
hsa-miR-769-5p	BIOCARTA_CARDIACEGF_PATHWAY	1	1
hsa-miR-769-5p	BIOCARTA_HER2_PATHWAY	1	1
hsa-miR-769-5p	BIOCARTA_ERK5_PATHWAY	1	1
hsa-miR-197-3p	BIOCARTA_MAL_PATHWAY	1	1
hsa-miR-769-5p	BIOCARTA_MAL_PATHWAY	1	1
hsa-miR-197-3p	BIOCARTA_MEF2D_PATHWAY	1	1
hsa-miR-769-5p	BIOCARTA_MEF2D_PATHWAY	1	1
hsa-miR-769-5p	BIOCARTA_ACH_PATHWAY	1	1
hsa-miR-769-5p	BIOCARTA_PARKIN_PATHWAY	1	1
hsa-miR-197-3p	BIOCARTA_CDC42RAC_PATHWAY	1	1
hsa-miR-769-5p	BIOCARTA_CDC42RAC_PATHWAY	1	1
hsa-miR-197-3p	BIOCARTA_BARR_MAPK_PATHWAY	1	1
hsa-miR-769-5p	BIOCARTA_BARR_MAPK_PATHWAY	1	1
hsa-miR-197-3p	BIOCARTA_TOB1_PATHWAY	1	1
hsa-miR-197-3p	BIOCARTA_BARRESTIN_SRC_PATHWAY	1	1
hsa-miR-769-5p	BIOCARTA_BARRESTIN_SRC_PATHWAY	1	1
hsa-miR-197-3p	BIOCARTA_NKT_PATHWAY	1	1
hsa-miR-197-3p	BIOCARTA_IL1R_PATHWAY	1	1
hsa-miR-769-5p	BIOCARTA_MET_PATHWAY	1	1
hsa-miR-197-3p	BIOCARTA_GPCR_PATHWAY	1	1
hsa-miR-769-5p	BIOCARTA_GPCR_PATHWAY	1	1
hsa-miR-197-3p	BIOCARTA_IGF1MTOR_PATHWAY	1	1
hsa-miR-769-5p	BIOCARTA_IGF1MTOR_PATHWAY	1	1
hsa-miR-197-3p	BIOCARTA_SHH_PATHWAY	1	1
hsa-miR-769-5p	BIOCARTA_SHH_PATHWAY	1	1
hsa-miR-197-3p	BIOCARTA_PTC1_PATHWAY	1	1
hsa-miR-769-5p	BIOCARTA_SPRY_PATHWAY	1	1
hsa-miR-197-3p	BIOCARTA_STATHMIN_PATHWAY	1	1
hsa-miR-197-3p	BIOCARTA_HSP27_PATHWAY	1	1
hsa-miR-769-5p	BIOCARTA_HSP27_PATHWAY	1	1
hsa-miR-769-5p	BIOCARTA_TCR_PATHWAY	1	1
hsa-miR-197-3p	BIOCARTA_TCYTOTOXIC_PATHWAY	1	1
hsa-miR-769-5p	BIOCARTA_TCYTOTOXIC_PATHWAY	1	1
hsa-miR-197-3p	BIOCARTA_THELPER_PATHWAY	1	1
hsa-miR-769-5p	BIOCARTA_THELPER_PATHWAY	1	1
hsa-miR-197-3p	BIOCARTA_TALL1_PATHWAY	1	1
hsa-miR-769-5p	BIOCARTA_TALL1_PATHWAY	1	1
hsa-miR-769-5p	BIOCARTA_TEL_PATHWAY	1	1
hsa-miR-197-3p	BIOCARTA_TGFB_PATHWAY	1	1
hsa-miR-197-3p	BIOCARTA_41BB_PATHWAY	1	1
hsa-miR-769-5p	BIOCARTA_41BB_PATHWAY	1	1
hsa-miR-769-5p	BIOCARTA_CTLA4_PATHWAY	1	1
hsa-miR-197-3p	BIOCARTA_LONGEVITY_PATHWAY	1	1
hsa-miR-197-3p	BIOCARTA_PAR1_PATHWAY	1	1
hsa-miR-769-5p	BIOCARTA_PAR1_PATHWAY	1	1
hsa-miR-197-3p	BIOCARTA_STRESS_PATHWAY	1	1
hsa-miR-769-5p	BIOCARTA_STRESS_PATHWAY	1	1
hsa-miR-197-3p	BIOCARTA_TNFR2_PATHWAY	1	1
hsa-miR-769-5p	BIOCARTA_TNFR2_PATHWAY	1	1
hsa-miR-197-3p	BIOCARTA_TOLL_PATHWAY	1	1
hsa-miR-769-5p	BIOCARTA_CREB_PATHWAY	1	1
hsa-miR-197-3p	BIOCARTA_CARM1_PATHWAY	1	1
hsa-miR-769-5p	BIOCARTA_CARM1_PATHWAY	1	1
hsa-miR-769-5p	BIOCARTA_TFF_PATHWAY	1	1
hsa-miR-769-5p	BIOCARTA_TRKA_PATHWAY	1	1
hsa-miR-197-3p	BIOCARTA_ARF_PATHWAY	1	1
hsa-miR-769-5p	BIOCARTA_ARF_PATHWAY	1	1
hsa-miR-197-3p	BIOCARTA_UCALPAIN_PATHWAY	1	1
hsa-miR-769-5p	BIOCARTA_UCALPAIN_PATHWAY	1	1
hsa-miR-197-3p	BIOCARTA_VEGF_PATHWAY	1	1
hsa-miR-769-5p	BIOCARTA_VEGF_PATHWAY	1	1
hsa-miR-197-3p	BIOCARTA_VITCB_PATHWAY	1	1
hsa-miR-769-5p	BIOCARTA_VITCB_PATHWAY	1	1
hsa-miR-197-3p	BIOCARTA_WNT_PATHWAY	1	1
hsa-miR-197-3p	BIOCARTA_ACTINY_PATHWAY	1	1
hsa-miR-197-3p	ST_WNT_CA2_CYCLIC_GMP_PATHWAY	1	1
hsa-miR-769-5p	ST_DIFFERENTIATION_PATHWAY_IN_PC12_CELLS	1	1
hsa-miR-197-3p	ST_TUMOR_NECROSIS_FACTOR_PATHWAY	1	1
hsa-miR-769-5p	ST_TUMOR_NECROSIS_FACTOR_PATHWAY	1	1
hsa-miR-769-5p	SA_B_CELL_RECEPTOR_COMPLEXES	1	1
hsa-miR-769-5p	SIG_CD40PATHWAYMAP	1	1
hsa-miR-197-3p	ST_GA12_PATHWAY	1	1
hsa-miR-197-3p	ST_G_ALPHA_S_PATHWAY	1	1
hsa-miR-769-5p	ST_G_ALPHA_S_PATHWAY	1	1
hsa-miR-197-3p	SIG_CHEMOTAXIS	1	1
hsa-miR-197-3p	ST_P38_MAPK_PATHWAY	1	1
hsa-miR-197-3p	SIG_REGULATION_OF_THE_ACTIN_CYTOSKELETON_BY_RHO_GTPASES	1	1
hsa-miR-769-5p	SIG_REGULATION_OF_THE_ACTIN_CYTOSKELETON_BY_RHO_GTPASES	1	1
hsa-miR-769-5p	ST_GRANULE_CELL_SURVIVAL_PATHWAY	1	1
hsa-miR-769-5p	ST_ADRENERGIC	1	1
hsa-miR-197-3p	ST_GAQ_PATHWAY	1	1
hsa-miR-197-3p	ST_GA13_PATHWAY	1	1
hsa-miR-197-3p	ST_STAT3_PATHWAY	1	1
hsa-miR-769-5p	ST_STAT3_PATHWAY	1	1
hsa-miR-197-3p	SA_G1_AND_S_PHASES	1	1
hsa-miR-769-5p	SA_G1_AND_S_PHASES	1	1
hsa-miR-769-5p	ST_T_CELL_SIGNAL_TRANSDUCTION	1	1
hsa-miR-197-3p	ST_WNT_BETA_CATENIN_PATHWAY	1	1
hsa-miR-769-5p	SA_MMP_CYTOKINE_CONNECTION	1	1
hsa-miR-197-3p	SA_PROGRAMMED_CELL_DEATH	1	1
hsa-miR-769-5p	SA_PROGRAMMED_CELL_DEATH	1	1
hsa-miR-197-3p	ST_MYOCYTE_AD_PATHWAY	1	1
hsa-miR-769-5p	ST_MYOCYTE_AD_PATHWAY	1	1
hsa-miR-197-3p	SA_REG_CASCADE_OF_CYCLIN_EXPR	1	1
hsa-miR-769-5p	SA_REG_CASCADE_OF_CYCLIN_EXPR	1	1
hsa-miR-197-3p	PID_FANCONI_PATHWAY	1	1
hsa-miR-769-5p	PID_FANCONI_PATHWAY	1	1
hsa-miR-197-3p	PID_SMAD2_3NUCLEAR_PATHWAY	1	1
hsa-miR-769-5p	PID_FCER1_PATHWAY	1	1
hsa-miR-197-3p	PID_ENDOTHELIN_PATHWAY	1	1
hsa-miR-769-5p	PID_ENDOTHELIN_PATHWAY	1	1
hsa-miR-769-5p	PID_BCR_5PATHWAY	1	1
hsa-miR-197-3p	PID_PRL_SIGNALING_EVENTS_PATHWAY	1	1
hsa-miR-769-5p	PID_PRL_SIGNALING_EVENTS_PATHWAY	1	1
hsa-miR-197-3p	PID_RHOA_PATHWAY	1	1
hsa-miR-769-5p	PID_RHOA_PATHWAY	1	1
hsa-miR-197-3p	PID_LYSOPHOSPHOLIPID_PATHWAY	1	1
hsa-miR-769-5p	PID_LYSOPHOSPHOLIPID_PATHWAY	1	1
hsa-miR-769-5p	PID_INSULIN_PATHWAY	1	1
hsa-miR-197-3p	PID_NOTCH_PATHWAY	1	1
hsa-miR-769-5p	PID_NOTCH_PATHWAY	1	1
hsa-miR-197-3p	PID_INTEGRIN1_PATHWAY	1	1
hsa-miR-769-5p	PID_INTEGRIN1_PATHWAY	1	1
hsa-miR-197-3p	PID_P73PATHWAY	1	1
hsa-miR-197-3p	PID_P38_MKK3_6PATHWAY	1	1
hsa-miR-769-5p	PID_NFKAPPAB_ATYPICAL_PATHWAY	1	1
hsa-miR-769-5p	PID_IL4_2PATHWAY	1	1
hsa-miR-769-5p	PID_HDAC_CLASSII_PATHWAY	1	1
hsa-miR-197-3p	PID_BETA_CATENIN_DEG_PATHWAY	1	1
hsa-miR-769-5p	PID_BETA_CATENIN_DEG_PATHWAY	1	1
hsa-miR-197-3p	PID_HDAC_CLASSIII_PATHWAY	1	1
hsa-miR-769-5p	PID_HDAC_CLASSIII_PATHWAY	1	1
hsa-miR-197-3p	PID_GLYPICAN_1PATHWAY	1	1
hsa-miR-769-5p	PID_NFKAPPAB_CANONICAL_PATHWAY	1	1
hsa-miR-197-3p	PID_E2F_PATHWAY	1	1
hsa-miR-769-5p	PID_ER_NONGENOMIC_PATHWAY	1	1
hsa-miR-197-3p	PID_DNA_PK_PATHWAY	1	1
hsa-miR-769-5p	PID_DNA_PK_PATHWAY	1	1
hsa-miR-197-3p	PID_HIF2PATHWAY	1	1
hsa-miR-769-5p	PID_CD40_PATHWAY	1	1
hsa-miR-197-3p	PID_ATR_PATHWAY	1	1
hsa-miR-769-5p	PID_ATR_PATHWAY	1	1
hsa-miR-197-3p	PID_INTEGRIN_CS_PATHWAY	1	1
hsa-miR-769-5p	PID_INTEGRIN_CS_PATHWAY	1	1
hsa-miR-769-5p	PID_MET_PATHWAY	1	1
hsa-miR-197-3p	PID_INTEGRIN3_PATHWAY	1	1
hsa-miR-197-3p	PID_S1P_S1P3_PATHWAY	1	1
hsa-miR-197-3p	PID_LPA4_PATHWAY	1	1
hsa-miR-769-5p	PID_LPA4_PATHWAY	1	1
hsa-miR-197-3p	PID_AR_PATHWAY	1	1
hsa-miR-769-5p	PID_AR_PATHWAY	1	1
hsa-miR-197-3p	PID_NFAT_TFPATHWAY	1	1
hsa-miR-769-5p	PID_NFAT_TFPATHWAY	1	1
hsa-miR-769-5p	PID_EPHB_FWD_PATHWAY	1	1
hsa-miR-769-5p	PID_AVB3_OPN_PATHWAY	1	1
hsa-miR-197-3p	PID_S1P_S1P4_PATHWAY	1	1
hsa-miR-769-5p	PID_S1P_S1P4_PATHWAY	1	1
hsa-miR-769-5p	PID_FRA_PATHWAY	1	1
hsa-miR-769-5p	PID_MYC_ACTIV_PATHWAY	1	1
hsa-miR-769-5p	PID_ARF6_TRAFFICKING_PATHWAY	1	1
hsa-miR-197-3p	PID_RHOA_REG_PATHWAY	1	1
hsa-miR-769-5p	PID_RHOA_REG_PATHWAY	1	1
hsa-miR-197-3p	PID_REELIN_PATHWAY	1	1
hsa-miR-769-5p	PID_REELIN_PATHWAY	1	1
hsa-miR-197-3p	PID_PS1_PATHWAY	1	1
hsa-miR-197-3p	PID_ILK_PATHWAY	1	1
hsa-miR-769-5p	PID_ILK_PATHWAY	1	1
hsa-miR-769-5p	PID_NECTIN_PATHWAY	1	1
hsa-miR-197-3p	PID_P38_ALPHA_BETA_PATHWAY	1	1
hsa-miR-769-5p	PID_WNT_SIGNALING_PATHWAY	1	1
hsa-miR-197-3p	PID_TRAIL_PATHWAY	1	1
hsa-miR-769-5p	PID_TRAIL_PATHWAY	1	1
hsa-miR-769-5p	PID_CDC42_PATHWAY	1	1
hsa-miR-769-5p	PID_RET_PATHWAY	1	1
hsa-miR-769-5p	PID_CDC42_REG_PATHWAY	1	1
hsa-miR-197-3p	PID_ATM_PATHWAY	1	1
hsa-miR-769-5p	PID_ATM_PATHWAY	1	1
hsa-miR-197-3p	PID_ARF6_PATHWAY	1	1
hsa-miR-769-5p	PID_ARF6_PATHWAY	1	1
hsa-miR-197-3p	PID_LKB1_PATHWAY	1	1
hsa-miR-197-3p	PID_WNT_CANONICAL_PATHWAY	1	1
hsa-miR-769-5p	PID_WNT_CANONICAL_PATHWAY	1	1
hsa-miR-769-5p	PID_ANGIOPOIETIN_RECEPTOR_PATHWAY	1	1
hsa-miR-769-5p	PID_FAS_PATHWAY	1	1
hsa-miR-197-3p	PID_CIRCADIAN_PATHWAY	1	1
hsa-miR-769-5p	PID_CIRCADIAN_PATHWAY	1	1
hsa-miR-769-5p	PID_TXA2PATHWAY	1	1
hsa-miR-769-5p	PID_HDAC_CLASSI_PATHWAY	1	1
hsa-miR-197-3p	PID_S1P_S1P1_PATHWAY	1	1
hsa-miR-769-5p	PID_S1P_S1P1_PATHWAY	1	1
hsa-miR-769-5p	PID_TELOMERASE_PATHWAY	1	1
hsa-miR-197-3p	PID_HNF3B_PATHWAY	1	1
hsa-miR-197-3p	PID_NETRIN_PATHWAY	1	1
hsa-miR-769-5p	PID_NETRIN_PATHWAY	1	1
hsa-miR-197-3p	PID_IL1_PATHWAY	1	1
hsa-miR-197-3p	PID_CONE_PATHWAY	1	1
hsa-miR-769-5p	PID_CONE_PATHWAY	1	1
hsa-miR-769-5p	PID_INTEGRIN_A9B1_PATHWAY	1	1
hsa-miR-197-3p	PID_ERB_GENOMIC_PATHWAY	1	1
hsa-miR-769-5p	PID_ERB_GENOMIC_PATHWAY	1	1
hsa-miR-769-5p	PID_ARF6_DOWNSTREAM_PATHWAY	1	1
hsa-miR-197-3p	PID_MTOR_4PATHWAY	1	1
hsa-miR-197-3p	PID_CXCR4_PATHWAY	1	1
hsa-miR-769-5p	PID_IGF1_PATHWAY	1	1
hsa-miR-197-3p	PID_TNF_PATHWAY	1	1
hsa-miR-197-3p	PID_TCR_RAS_PATHWAY	1	1
hsa-miR-769-5p	PID_IL5_PATHWAY	1	1
hsa-miR-197-3p	PID_THROMBIN_PAR4_PATHWAY	1	1
hsa-miR-769-5p	PID_THROMBIN_PAR4_PATHWAY	1	1
hsa-miR-197-3p	PID_MYC_PATHWAY	1	1
hsa-miR-769-5p	PID_RANBP2_PATHWAY	1	1
hsa-miR-769-5p	PID_PI3KCI_PATHWAY	1	1
hsa-miR-769-5p	PID_AJDISS_2PATHWAY	1	1
hsa-miR-769-5p	PID_IL2_PI3K_PATHWAY	1	1
hsa-miR-197-3p	PID_CERAMIDE_PATHWAY	1	1
hsa-miR-769-5p	PID_CERAMIDE_PATHWAY	1	1
hsa-miR-197-3p	PID_AR_TF_PATHWAY	1	1
hsa-miR-769-5p	PID_AR_TF_PATHWAY	1	1
hsa-miR-769-5p	PID_P75_NTR_PATHWAY	1	1
hsa-miR-197-3p	PID_S1P_META_PATHWAY	1	1
hsa-miR-769-5p	PID_S1P_META_PATHWAY	1	1
hsa-miR-769-5p	PID_ECADHERIN_NASCENT_AJ_PATHWAY	1	1
hsa-miR-197-3p	PID_INTEGRIN4_PATHWAY	1	1
hsa-miR-769-5p	PID_INTEGRIN4_PATHWAY	1	1
hsa-miR-197-3p	PID_AMB2_NEUTROPHILS_PATHWAY	1	1
hsa-miR-769-5p	PID_AMB2_NEUTROPHILS_PATHWAY	1	1
hsa-miR-197-3p	PID_IFNG_PATHWAY	1	1
hsa-miR-197-3p	PID_RXR_VDR_PATHWAY	1	1
hsa-miR-769-5p	PID_RXR_VDR_PATHWAY	1	1
hsa-miR-197-3p	PID_LIS1_PATHWAY	1	1
hsa-miR-197-3p	PID_SYNDECAN_4_PATHWAY	1	1
hsa-miR-769-5p	PID_SYNDECAN_4_PATHWAY	1	1
hsa-miR-197-3p	PID_INTEGRIN2_PATHWAY	1	1
hsa-miR-769-5p	PID_INTEGRIN2_PATHWAY	1	1
hsa-miR-197-3p	PID_UPA_UPAR_PATHWAY	1	1
hsa-miR-769-5p	PID_UPA_UPAR_PATHWAY	1	1
hsa-miR-769-5p	PID_ERBB2_ERBB3_PATHWAY	1	1
hsa-miR-197-3p	PID_EPHA_FWDPATHWAY	1	1
hsa-miR-769-5p	PID_EPHA_FWDPATHWAY	1	1
hsa-miR-197-3p	PID_HIF1A_PATHWAY	1	1
hsa-miR-769-5p	PID_HIF1A_PATHWAY	1	1
hsa-miR-197-3p	PID_BMP_PATHWAY	1	1
hsa-miR-769-5p	PID_ECADHERIN_KERATINOCYTE_PATHWAY	1	1
hsa-miR-197-3p	PID_ALK1_PATHWAY	1	1
hsa-miR-769-5p	PID_TRKR_PATHWAY	1	1
hsa-miR-197-3p	PID_TCR_JNK_PATHWAY	1	1
hsa-miR-769-5p	PID_NEPHRIN_NEPH1_PATHWAY	1	1
hsa-miR-197-3p	PID_CMYB_PATHWAY	1	1
hsa-miR-197-3p	PID_SYNDECAN_1_PATHWAY	1	1
hsa-miR-197-3p	PID_ERA_GENOMIC_PATHWAY	1	1
hsa-miR-197-3p	PID_ERBB_NETWORK_PATHWAY	1	1
hsa-miR-197-3p	PID_ALK2_PATHWAY	1	1
hsa-miR-769-5p	PID_ALK2_PATHWAY	1	1
hsa-miR-197-3p	PID_RHODOPSIN_PATHWAY	1	1
hsa-miR-769-5p	PID_PDGFRA_PATHWAY	1	1
hsa-miR-197-3p	PID_RETINOIC_ACID_PATHWAY	1	1
hsa-miR-197-3p	PID_P38_GAMMA_DELTA_PATHWAY	1	1
hsa-miR-769-5p	PID_P38_GAMMA_DELTA_PATHWAY	1	1
hsa-miR-197-3p	PID_IL8_CXCR2_PATHWAY	1	1
hsa-miR-769-5p	PID_IL8_CXCR2_PATHWAY	1	1
hsa-miR-197-3p	PID_HEDGEHOG_2PATHWAY	1	1
hsa-miR-769-5p	PID_HEDGEHOG_2PATHWAY	1	1
hsa-miR-197-3p	PID_INTEGRIN5_PATHWAY	1	1
hsa-miR-769-5p	PID_INTEGRIN5_PATHWAY	1	1
hsa-miR-197-3p	PID_AR_NONGENOMIC_PATHWAY	1	1
hsa-miR-769-5p	PID_AR_NONGENOMIC_PATHWAY	1	1
hsa-miR-769-5p	PID_ERBB1_INTERNALIZATION_PATHWAY	1	1
hsa-miR-197-3p	PID_HEDGEHOG_GLI_PATHWAY	1	1
hsa-miR-769-5p	PID_HEDGEHOG_GLI_PATHWAY	1	1
hsa-miR-197-3p	PID_CXCR3_PATHWAY	1	1
hsa-miR-769-5p	PID_CXCR3_PATHWAY	1	1
hsa-miR-197-3p	PID_VEGFR1_PATHWAY	1	1
hsa-miR-769-5p	PID_VEGFR1_PATHWAY	1	1
hsa-miR-197-3p	PID_SMAD2_3PATHWAY	1	1
hsa-miR-197-3p	PID_P38_ALPHA_BETA_DOWNSTREAM_PATHWAY	1	1
hsa-miR-769-5p	PID_ECADHERIN_STABILIZATION_PATHWAY	1	1
hsa-miR-769-5p	PID_IL2_STAT5_PATHWAY	1	1
hsa-miR-769-5p	PID_TCR_CALCIUM_PATHWAY	1	1
hsa-miR-197-3p	PID_THROMBIN_PAR1_PATHWAY	1	1
hsa-miR-769-5p	PID_THROMBIN_PAR1_PATHWAY	1	1
hsa-miR-197-3p	PID_SYNDECAN_2_PATHWAY	1	1
hsa-miR-769-5p	PID_SYNDECAN_2_PATHWAY	1	1
hsa-miR-197-3p	PID_RAC1_REG_PATHWAY	1	1
hsa-miR-769-5p	PID_RAC1_REG_PATHWAY	1	1
hsa-miR-769-5p	PID_AURORA_A_PATHWAY	1	1
hsa-miR-197-3p	PID_ARF_3PATHWAY	1	1
hsa-miR-769-5p	PID_ARF_3PATHWAY	1	1
hsa-miR-197-3p	PID_PI3KCI_AKT_PATHWAY	1	1
hsa-miR-197-3p	PID_SYNDECAN_3_PATHWAY	1	1
hsa-miR-769-5p	PID_SYNDECAN_3_PATHWAY	1	1
hsa-miR-197-3p	PID_IL8_CXCR1_PATHWAY	1	1
hsa-miR-769-5p	PID_IL8_CXCR1_PATHWAY	1	1
hsa-miR-197-3p	PID_EPHRINB_REV_PATHWAY	1	1
hsa-miR-769-5p	PID_EPHRINB_REV_PATHWAY	1	1
hsa-miR-197-3p	PID_BARD1_PATHWAY	1	1
hsa-miR-769-5p	PID_BARD1_PATHWAY	1	1
hsa-miR-197-3p	PID_P53_REGULATION_PATHWAY	1	1
hsa-miR-769-5p	PID_P53_REGULATION_PATHWAY	1	1
hsa-miR-197-3p	PID_TOLL_ENDOGENOUS_PATHWAY	1	1
hsa-miR-769-5p	PID_TOLL_ENDOGENOUS_PATHWAY	1	1
hsa-miR-769-5p	PID_NCADHERIN_PATHWAY	1	1
hsa-miR-769-5p	PID_ANTHRAX_PATHWAY	1	1
hsa-miR-197-3p	PID_S1P_S1P2_PATHWAY	1	1
hsa-miR-769-5p	PID_S1P_S1P2_PATHWAY	1	1
hsa-miR-769-5p	PID_RAS_PATHWAY	1	1
hsa-miR-197-3p	PID_MAPK_TRK_PATHWAY	1	1
hsa-miR-769-5p	PID_MAPK_TRK_PATHWAY	1	1
hsa-miR-769-5p	PID_CD8_TCR_DOWNSTREAM_PATHWAY	1	1
hsa-miR-769-5p	PID_EPHA2_FWD_PATHWAY	1	1
hsa-miR-769-5p	PID_LYMPH_ANGIOGENESIS_PATHWAY	1	1
hsa-miR-769-5p	PID_ALPHA_SYNUCLEIN_PATHWAY	1	1
hsa-miR-197-3p	PID_INTEGRIN_A4B1_PATHWAY	1	1
hsa-miR-769-5p	PID_INTEGRIN_A4B1_PATHWAY	1	1
hsa-miR-769-5p	PID_RAC1_PATHWAY	1	1
hsa-miR-197-3p	PID_RB_1PATHWAY	1	1
hsa-miR-769-5p	PID_RB_1PATHWAY	1	1
hsa-miR-769-5p	PID_FAK_PATHWAY	1	1
hsa-miR-769-5p	PID_HNF3A_PATHWAY	1	1
hsa-miR-197-3p	PID_HES_HEY_PATHWAY	1	1
hsa-miR-769-5p	PID_HES_HEY_PATHWAY	1	1
hsa-miR-769-5p	PID_IL12_STAT4_PATHWAY	1	1
hsa-miR-197-3p	REACTOME_GLYCOGEN_BREAKDOWN_GLYCOGENOLYSIS	1	1
hsa-miR-769-5p	REACTOME_GLYCOGEN_BREAKDOWN_GLYCOGENOLYSIS	1	1
hsa-miR-769-5p	REACTOME_TRANSLATION	1	1
hsa-miR-197-3p	REACTOME_PYRIMIDINE_CATABOLISM	1	1
hsa-miR-769-5p	REACTOME_PYRIMIDINE_CATABOLISM	1	1
hsa-miR-197-3p	REACTOME_RNA_POL_III_TRANSCRIPTION_INITIATION_FROM_TYPE_2_PROMOTER	1	1
hsa-miR-769-5p	REACTOME_RNA_POL_III_TRANSCRIPTION_INITIATION_FROM_TYPE_2_PROMOTER	1	1
hsa-miR-197-3p	REACTOME_INHIBITION_OF_THE_PROTEOLYTIC_ACTIVITY_OF_APC_C_REQUIRED_FOR_THE_ONSET_OF_ANAPHASE_BY_MITOTIC_SPINDLE_CHECKPOINT_COMPONENTS	1	1
hsa-miR-769-5p	REACTOME_INHIBITION_OF_THE_PROTEOLYTIC_ACTIVITY_OF_APC_C_REQUIRED_FOR_THE_ONSET_OF_ANAPHASE_BY_MITOTIC_SPINDLE_CHECKPOINT_COMPONENTS	1	1
hsa-miR-197-3p	REACTOME_PYRUVATE_METABOLISM_AND_CITRIC_ACID_TCA_CYCLE	1	1
hsa-miR-769-5p	REACTOME_PYRUVATE_METABOLISM_AND_CITRIC_ACID_TCA_CYCLE	1	1
hsa-miR-197-3p	REACTOME_EXTRINSIC_PATHWAY_FOR_APOPTOSIS	1	1
hsa-miR-769-5p	REACTOME_EXTRINSIC_PATHWAY_FOR_APOPTOSIS	1	1
hsa-miR-197-3p	REACTOME_PTM_GAMMA_CARBOXYLATION_HYPUSINE_FORMATION_AND_ARYLSULFATASE_ACTIVATION	1	1
hsa-miR-769-5p	REACTOME_PTM_GAMMA_CARBOXYLATION_HYPUSINE_FORMATION_AND_ARYLSULFATASE_ACTIVATION	1	1
hsa-miR-197-3p	REACTOME_APOPTOTIC_CLEAVAGE_OF_CELLULAR_PROTEINS	1	1
hsa-miR-769-5p	REACTOME_APOPTOTIC_CLEAVAGE_OF_CELLULAR_PROTEINS	1	1
hsa-miR-769-5p	REACTOME_RNA_POL_I_TRANSCRIPTION_TERMINATION	1	1
hsa-miR-769-5p	REACTOME_FORMATION_OF_THE_TERNARY_COMPLEX_AND_SUBSEQUENTLY_THE_43S_COMPLEX	1	1
hsa-miR-197-3p	REACTOME_ACTIVATION_OF_THE_PRE_REPLICATIVE_COMPLEX	1	1
hsa-miR-769-5p	REACTOME_ACTIVATION_OF_THE_PRE_REPLICATIVE_COMPLEX	1	1
hsa-miR-197-3p	REACTOME_PROCESSING_OF_INTRONLESS_PRE_MRNAS	1	1
hsa-miR-769-5p	REACTOME_PROCESSING_OF_INTRONLESS_PRE_MRNAS	1	1
hsa-miR-197-3p	REACTOME_BASE_EXCISION_REPAIR	1	1
hsa-miR-769-5p	REACTOME_BASE_EXCISION_REPAIR	1	1
hsa-miR-197-3p	REACTOME_BILE_ACID_AND_BILE_SALT_METABOLISM	1	1
hsa-miR-769-5p	REACTOME_BILE_ACID_AND_BILE_SALT_METABOLISM	1	1
hsa-miR-197-3p	REACTOME_SYNTHESIS_OF_BILE_ACIDS_AND_BILE_SALTS_VIA_7ALPHA_HYDROXYCHOLESTEROL	1	1
hsa-miR-769-5p	REACTOME_SYNTHESIS_OF_BILE_ACIDS_AND_BILE_SALTS_VIA_7ALPHA_HYDROXYCHOLESTEROL	1	1
hsa-miR-197-3p	REACTOME_RECYCLING_OF_BILE_ACIDS_AND_SALTS	1	1
hsa-miR-769-5p	REACTOME_RECYCLING_OF_BILE_ACIDS_AND_SALTS	1	1
hsa-miR-769-5p	REACTOME_SIGNALING_BY_WNT	1	1
hsa-miR-769-5p	REACTOME_METABOLISM_OF_NON_CODING_RNA	1	1
hsa-miR-197-3p	REACTOME_SYNTHESIS_OF_BILE_ACIDS_AND_BILE_SALTS	1	1
hsa-miR-769-5p	REACTOME_SYNTHESIS_OF_BILE_ACIDS_AND_BILE_SALTS	1	1
hsa-miR-769-5p	REACTOME_METABOLISM_OF_STEROID_HORMONES_AND_VITAMINS_A_AND_D	1	1
hsa-miR-197-3p	REACTOME_CTNNB1_PHOSPHORYLATION_CASCADE	1	1
hsa-miR-769-5p	REACTOME_CTNNB1_PHOSPHORYLATION_CASCADE	1	1
hsa-miR-769-5p	REACTOME_CROSS_PRESENTATION_OF_SOLUBLE_EXOGENOUS_ANTIGENS_ENDOSOMES	1	1
hsa-miR-197-3p	REACTOME_SIGNALING_BY_NODAL	1	1
hsa-miR-197-3p	REACTOME_DAG_AND_IP3_SIGNALING	1	1
hsa-miR-769-5p	REACTOME_DAG_AND_IP3_SIGNALING	1	1
hsa-miR-769-5p	REACTOME_SPRY_REGULATION_OF_FGF_SIGNALING	1	1
hsa-miR-769-5p	REACTOME_TCA_CYCLE_AND_RESPIRATORY_ELECTRON_TRANSPORT	1	1
hsa-miR-197-3p	REACTOME_BMAL1_CLOCK_NPAS2_ACTIVATES_CIRCADIAN_EXPRESSION	1	1
hsa-miR-769-5p	REACTOME_BMAL1_CLOCK_NPAS2_ACTIVATES_CIRCADIAN_EXPRESSION	1	1
hsa-miR-769-5p	REACTOME_ANTIGEN_PROCESSING_CROSS_PRESENTATION	1	1
hsa-miR-197-3p	REACTOME_GROWTH_HORMONE_RECEPTOR_SIGNALING	1	1
hsa-miR-197-3p	REACTOME_ABCA_TRANSPORTERS_IN_LIPID_HOMEOSTASIS	1	1
hsa-miR-769-5p	REACTOME_ABCA_TRANSPORTERS_IN_LIPID_HOMEOSTASIS	1	1
hsa-miR-197-3p	REACTOME_TETRAHYDROBIOPTERIN_BH4_SYNTHESIS_RECYCLING_SALVAGE_AND_REGULATION	1	1
hsa-miR-769-5p	REACTOME_TETRAHYDROBIOPTERIN_BH4_SYNTHESIS_RECYCLING_SALVAGE_AND_REGULATION	1	1
hsa-miR-769-5p	REACTOME_ER_PHAGOSOME_PATHWAY	1	1
hsa-miR-769-5p	REACTOME_MEIOSIS	1	1
hsa-miR-769-5p	REACTOME_NEGATIVE_REGULATION_OF_FGFR_SIGNALING	1	1
hsa-miR-197-3p	REACTOME_G0_AND_EARLY_G1	1	1
hsa-miR-769-5p	REACTOME_REGULATION_OF_KIT_SIGNALING	1	1
hsa-miR-197-3p	REACTOME_MEMBRANE_TRAFFICKING	1	1
hsa-miR-197-3p	REACTOME_NEF_MEDIATES_DOWN_MODULATION_OF_CELL_SURFACE_RECEPTORS_BY_RECRUITING_THEM_TO_CLATHRIN_ADAPTERS	1	1
hsa-miR-769-5p	REACTOME_NEF_MEDIATES_DOWN_MODULATION_OF_CELL_SURFACE_RECEPTORS_BY_RECRUITING_THEM_TO_CLATHRIN_ADAPTERS	1	1
hsa-miR-769-5p	REACTOME_IMMUNOREGULATORY_INTERACTIONS_BETWEEN_A_LYMPHOID_AND_A_NON_LYMPHOID_CELL	1	1
hsa-miR-197-3p	REACTOME_ACTIVATED_AMPK_STIMULATES_FATTY_ACID_OXIDATION_IN_MUSCLE	1	1
hsa-miR-197-3p	REACTOME_VITAMIN_B5_PANTOTHENATE_METABOLISM	1	1
hsa-miR-197-3p	REACTOME_BOTULINUM_NEUROTOXICITY	1	1
hsa-miR-769-5p	REACTOME_BOTULINUM_NEUROTOXICITY	1	1
hsa-miR-197-3p	REACTOME_TRANS_GOLGI_NETWORK_VESICLE_BUDDING	1	1
hsa-miR-197-3p	REACTOME_PROTEOLYTIC_CLEAVAGE_OF_SNARE_COMPLEX_PROTEINS	1	1
hsa-miR-769-5p	REACTOME_PROTEOLYTIC_CLEAVAGE_OF_SNARE_COMPLEX_PROTEINS	1	1
hsa-miR-197-3p	REACTOME_RESOLUTION_OF_AP_SITES_VIA_THE_MULTIPLE_NUCLEOTIDE_PATCH_REPLACEMENT_PATHWAY	1	1
hsa-miR-769-5p	REACTOME_RESOLUTION_OF_AP_SITES_VIA_THE_MULTIPLE_NUCLEOTIDE_PATCH_REPLACEMENT_PATHWAY	1	1
hsa-miR-197-3p	REACTOME_GAMMA_CARBOXYLATION_TRANSPORT_AND_AMINO_TERMINAL_CLEAVAGE_OF_PROTEINS	1	1
hsa-miR-769-5p	REACTOME_GAMMA_CARBOXYLATION_TRANSPORT_AND_AMINO_TERMINAL_CLEAVAGE_OF_PROTEINS	1	1
hsa-miR-197-3p	REACTOME_IL_7_SIGNALING	1	1
hsa-miR-769-5p	REACTOME_IL_7_SIGNALING	1	1
hsa-miR-769-5p	REACTOME_ORC1_REMOVAL_FROM_CHROMATIN	1	1
hsa-miR-197-3p	REACTOME_O_LINKED_GLYCOSYLATION_OF_MUCINS	1	1
hsa-miR-769-5p	REACTOME_O_LINKED_GLYCOSYLATION_OF_MUCINS	1	1
hsa-miR-197-3p	REACTOME_SULFUR_AMINO_ACID_METABOLISM	1	1
hsa-miR-769-5p	REACTOME_SULFUR_AMINO_ACID_METABOLISM	1	1
hsa-miR-197-3p	REACTOME_DOWNREGULATION_OF_ERBB2_ERBB3_SIGNALING	1	1
hsa-miR-197-3p	REACTOME_PROLACTIN_RECEPTOR_SIGNALING	1	1
hsa-miR-197-3p	REACTOME_SPHINGOLIPID_DE_NOVO_BIOSYNTHESIS	1	1
hsa-miR-769-5p	REACTOME_SPHINGOLIPID_DE_NOVO_BIOSYNTHESIS	1	1
hsa-miR-197-3p	REACTOME_TERMINATION_OF_O_GLYCAN_BIOSYNTHESIS	1	1
hsa-miR-769-5p	REACTOME_TERMINATION_OF_O_GLYCAN_BIOSYNTHESIS	1	1
hsa-miR-197-3p	REACTOME_DEFENSINS	1	1
hsa-miR-769-5p	REACTOME_DEFENSINS	1	1
hsa-miR-769-5p	REACTOME_SIGNALING_BY_CONSTITUTIVELY_ACTIVE_EGFR	1	1
hsa-miR-197-3p	REACTOME_BETA_DEFENSINS	1	1
hsa-miR-769-5p	REACTOME_BETA_DEFENSINS	1	1
hsa-miR-769-5p	REACTOME_SRP_DEPENDENT_COTRANSLATIONAL_PROTEIN_TARGETING_TO_MEMBRANE	1	1
hsa-miR-197-3p	REACTOME_PI3K_EVENTS_IN_ERBB4_SIGNALING	1	1
hsa-miR-197-3p	REACTOME_NUCLEAR_SIGNALING_BY_ERBB4	1	1
hsa-miR-197-3p	REACTOME_GLYCOSPHINGOLIPID_METABOLISM	1	1
hsa-miR-769-5p	REACTOME_GLYCOSPHINGOLIPID_METABOLISM	1	1
hsa-miR-769-5p	REACTOME_PPARA_ACTIVATES_GENE_EXPRESSION	1	1
hsa-miR-197-3p	REACTOME_ASSOCIATION_OF_LICENSING_FACTORS_WITH_THE_PRE_REPLICATIVE_COMPLEX	1	1
hsa-miR-769-5p	REACTOME_ASSOCIATION_OF_LICENSING_FACTORS_WITH_THE_PRE_REPLICATIVE_COMPLEX	1	1
hsa-miR-197-3p	REACTOME_RIP_MEDIATED_NFKB_ACTIVATION_VIA_DAI	1	1
hsa-miR-197-3p	REACTOME_PRE_NOTCH_TRANSCRIPTION_AND_TRANSLATION	1	1
hsa-miR-769-5p	REACTOME_PRE_NOTCH_TRANSCRIPTION_AND_TRANSLATION	1	1
hsa-miR-197-3p	REACTOME_DEGRADATION_OF_THE_EXTRACELLULAR_MATRIX	1	1
hsa-miR-769-5p	REACTOME_DEGRADATION_OF_THE_EXTRACELLULAR_MATRIX	1	1
hsa-miR-197-3p	REACTOME_MITOCHONDRIAL_PROTEIN_IMPORT	1	1
hsa-miR-769-5p	REACTOME_MITOCHONDRIAL_PROTEIN_IMPORT	1	1
hsa-miR-197-3p	REACTOME_SIGNALING_BY_HIPPO	1	1
hsa-miR-769-5p	REACTOME_SIGNALING_BY_HIPPO	1	1
hsa-miR-197-3p	REACTOME_ACTIVATED_NOTCH1_TRANSMITS_SIGNAL_TO_THE_NUCLEUS	1	1
hsa-miR-769-5p	REACTOME_ACTIVATED_NOTCH1_TRANSMITS_SIGNAL_TO_THE_NUCLEUS	1	1
hsa-miR-197-3p	REACTOME_TRAFFICKING_AND_PROCESSING_OF_ENDOSOMAL_TLR	1	1
hsa-miR-769-5p	REACTOME_TRAFFICKING_AND_PROCESSING_OF_ENDOSOMAL_TLR	1	1
hsa-miR-197-3p	REACTOME_SIGNALING_BY_NOTCH4	1	1
hsa-miR-769-5p	REACTOME_SIGNALING_BY_NOTCH4	1	1
hsa-miR-769-5p	REACTOME_ACTIVATION_OF_NF_KAPPAB_IN_B_CELLS	1	1
hsa-miR-197-3p	REACTOME_RORA_ACTIVATES_CIRCADIAN_EXPRESSION	1	1
hsa-miR-769-5p	REACTOME_RORA_ACTIVATES_CIRCADIAN_EXPRESSION	1	1
hsa-miR-769-5p	REACTOME_ANTIGEN_ACTIVATES_B_CELL_RECEPTOR_LEADING_TO_GENERATION_OF_SECOND_MESSENGERS	1	1
hsa-miR-197-3p	REACTOME_REGULATION_OF_COMPLEMENT_CASCADE	1	1
hsa-miR-197-3p	REACTOME_YAP1_AND_WWTR1_TAZ_STIMULATED_GENE_EXPRESSION	1	1
hsa-miR-769-5p	REACTOME_YAP1_AND_WWTR1_TAZ_STIMULATED_GENE_EXPRESSION	1	1
hsa-miR-197-3p	REACTOME_SIGNALING_BY_NOTCH2	1	1
hsa-miR-769-5p	REACTOME_SIGNALING_BY_NOTCH2	1	1
hsa-miR-197-3p	REACTOME_PRE_NOTCH_EXPRESSION_AND_PROCESSING	1	1
hsa-miR-769-5p	REACTOME_PRE_NOTCH_EXPRESSION_AND_PROCESSING	1	1
hsa-miR-197-3p	REACTOME_EXTRACELLULAR_MATRIX_ORGANIZATION	1	1
hsa-miR-769-5p	REACTOME_NOTCH1_INTRACELLULAR_DOMAIN_REGULATES_TRANSCRIPTION	1	1
hsa-miR-197-3p	REACTOME_CIRCADIAN_REPRESSION_OF_EXPRESSION_BY_REV_ERBA	1	1
hsa-miR-769-5p	REACTOME_CIRCADIAN_REPRESSION_OF_EXPRESSION_BY_REV_ERBA	1	1
hsa-miR-197-3p	REACTOME_PRE_NOTCH_PROCESSING_IN_GOLGI	1	1
hsa-miR-769-5p	REACTOME_PRE_NOTCH_PROCESSING_IN_GOLGI	1	1
hsa-miR-769-5p	REACTOME_SIGNALING_BY_NOTCH1	1	1
hsa-miR-197-3p	REACTOME_SIGNALING_BY_NOTCH3	1	1
hsa-miR-769-5p	REACTOME_SIGNALING_BY_NOTCH3	1	1
hsa-miR-197-3p	REACTOME_TRIGLYCERIDE_BIOSYNTHESIS	1	1
hsa-miR-769-5p	REACTOME_TRIGLYCERIDE_BIOSYNTHESIS	1	1
hsa-miR-197-3p	REACTOME_ARMS_MEDIATED_ACTIVATION	1	1
hsa-miR-197-3p	REACTOME_PROLONGED_ERK_ACTIVATION_EVENTS	1	1
hsa-miR-197-3p	REACTOME_SIGNALING_BY_BMP	1	1
hsa-miR-769-5p	REACTOME_CELL_SURFACE_INTERACTIONS_AT_THE_VASCULAR_WALL	1	1
hsa-miR-197-3p	REACTOME_P38MAPK_EVENTS	1	1
hsa-miR-769-5p	REACTOME_P38MAPK_EVENTS	1	1
hsa-miR-769-5p	REACTOME_ACYL_CHAIN_REMODELLING_OF_PI	1	1
hsa-miR-197-3p	REACTOME_TGF_BETA_RECEPTOR_SIGNALING_IN_EMT_EPITHELIAL_TO_MESENCHYMAL_TRANSITION	1	1
hsa-miR-197-3p	REACTOME_COLLAGEN_FORMATION	1	1
hsa-miR-197-3p	REACTOME_HS_GAG_DEGRADATION	1	1
hsa-miR-769-5p	REACTOME_HS_GAG_DEGRADATION	1	1
hsa-miR-197-3p	REACTOME_SYNTHESIS_OF_PIPS_AT_THE_EARLY_ENDOSOME_MEMBRANE	1	1
hsa-miR-769-5p	REACTOME_SYNTHESIS_OF_PIPS_AT_THE_EARLY_ENDOSOME_MEMBRANE	1	1
hsa-miR-197-3p	REACTOME_SIGNALLING_TO_P38_VIA_RIT_AND_RIN	1	1
hsa-miR-769-5p	REACTOME_P53_INDEPENDENT_G1_S_DNA_DAMAGE_CHECKPOINT	1	1
hsa-miR-197-3p	REACTOME_REGULATION_OF_HYPOXIA_INDUCIBLE_FACTOR_HIF_BY_OXYGEN	1	1
hsa-miR-769-5p	REACTOME_ACYL_CHAIN_REMODELLING_OF_PC	1	1
hsa-miR-197-3p	REACTOME_SYNTHESIS_OF_PIPS_AT_THE_GOLGI_MEMBRANE	1	1
hsa-miR-769-5p	REACTOME_SYNTHESIS_OF_PIPS_AT_THE_GOLGI_MEMBRANE	1	1
hsa-miR-197-3p	REACTOME_ACTIVATED_POINT_MUTANTS_OF_FGFR2	1	1
hsa-miR-769-5p	REACTOME_ACTIVATED_POINT_MUTANTS_OF_FGFR2	1	1
hsa-miR-769-5p	REACTOME_PHOSPHOLIPID_METABOLISM	1	1
hsa-miR-197-3p	REACTOME_CS_DS_DEGRADATION	1	1
hsa-miR-769-5p	REACTOME_CS_DS_DEGRADATION	1	1
hsa-miR-197-3p	REACTOME_SYNTHESIS_OF_PA	1	1
hsa-miR-769-5p	REACTOME_SYNTHESIS_OF_PA	1	1
hsa-miR-197-3p	REACTOME_OXYGEN_DEPENDENT_PROLINE_HYDROXYLATION_OF_HYPOXIA_INDUCIBLE_FACTOR_ALPHA	1	1
hsa-miR-769-5p	REACTOME_OXYGEN_DEPENDENT_PROLINE_HYDROXYLATION_OF_HYPOXIA_INDUCIBLE_FACTOR_ALPHA	1	1
hsa-miR-197-3p	REACTOME_SYNTHESIS_OF_PE	1	1
hsa-miR-769-5p	REACTOME_SYNTHESIS_OF_PE	1	1
hsa-miR-197-3p	REACTOME_CHONDROITIN_SULFATE_BIOSYNTHESIS	1	1
hsa-miR-769-5p	REACTOME_CHONDROITIN_SULFATE_BIOSYNTHESIS	1	1
hsa-miR-197-3p	REACTOME_SYNTHESIS_OF_PIPS_AT_THE_PLASMA_MEMBRANE	1	1
hsa-miR-769-5p	REACTOME_SYNTHESIS_OF_PIPS_AT_THE_PLASMA_MEMBRANE	1	1
hsa-miR-197-3p	REACTOME_THE_ACTIVATION_OF_ARYLSULFATASES	1	1
hsa-miR-769-5p	REACTOME_THE_ACTIVATION_OF_ARYLSULFATASES	1	1
hsa-miR-197-3p	REACTOME_HYALURONAN_METABOLISM	1	1
hsa-miR-769-5p	REACTOME_HYALURONAN_METABOLISM	1	1
hsa-miR-197-3p	REACTOME_DOWNREGULATION_OF_SMAD2_3_SMAD4_TRANSCRIPTIONAL_ACTIVITY	1	1
hsa-miR-197-3p	REACTOME_KERATAN_SULFATE_BIOSYNTHESIS	1	1
hsa-miR-769-5p	REACTOME_KERATAN_SULFATE_BIOSYNTHESIS	1	1
hsa-miR-197-3p	REACTOME_REVERSIBLE_HYDRATION_OF_CARBON_DIOXIDE	1	1
hsa-miR-197-3p	REACTOME_ALPHA_LINOLENIC_ACID_ALA_METABOLISM	1	1
hsa-miR-769-5p	REACTOME_ALPHA_LINOLENIC_ACID_ALA_METABOLISM	1	1
hsa-miR-197-3p	REACTOME_SIGNALING_BY_ACTIVATED_POINT_MUTANTS_OF_FGFR1	1	1
hsa-miR-769-5p	REACTOME_SIGNALING_BY_ACTIVATED_POINT_MUTANTS_OF_FGFR1	1	1
hsa-miR-197-3p	REACTOME_PI_METABOLISM	1	1
hsa-miR-769-5p	REACTOME_PI_METABOLISM	1	1
hsa-miR-197-3p	REACTOME_CHONDROITIN_SULFATE_DERMATAN_SULFATE_METABOLISM	1	1
hsa-miR-769-5p	REACTOME_CHONDROITIN_SULFATE_DERMATAN_SULFATE_METABOLISM	1	1
hsa-miR-197-3p	REACTOME_SYNTHESIS_OF_PC	1	1
hsa-miR-769-5p	REACTOME_SYNTHESIS_OF_PC	1	1
hsa-miR-197-3p	REACTOME_SIGNALING_BY_FGFR3_MUTANTS	1	1
hsa-miR-769-5p	REACTOME_SIGNALING_BY_FGFR3_MUTANTS	1	1
hsa-miR-197-3p	REACTOME_KERATAN_SULFATE_KERATIN_METABOLISM	1	1
hsa-miR-769-5p	REACTOME_KERATAN_SULFATE_KERATIN_METABOLISM	1	1
hsa-miR-197-3p	REACTOME_KERATAN_SULFATE_DEGRADATION	1	1
hsa-miR-769-5p	REACTOME_KERATAN_SULFATE_DEGRADATION	1	1
hsa-miR-197-3p	REACTOME_ACYL_CHAIN_REMODELLING_OF_PG	1	1
hsa-miR-769-5p	REACTOME_ACYL_CHAIN_REMODELLING_OF_PG	1	1
hsa-miR-769-5p	REACTOME_ACYL_CHAIN_REMODELLING_OF_PE	1	1
hsa-miR-197-3p	REACTOME_ACYL_CHAIN_REMODELLING_OF_PS	1	1
hsa-miR-769-5p	REACTOME_ACYL_CHAIN_REMODELLING_OF_PS	1	1
hsa-miR-769-5p	REACTOME_GLYCEROPHOSPHOLIPID_BIOSYNTHESIS	1	1
hsa-miR-197-3p	REACTOME_A_TETRASACCHARIDE_LINKER_SEQUENCE_IS_REQUIRED_FOR_GAG_SYNTHESIS	1	1
hsa-miR-769-5p	REACTOME_A_TETRASACCHARIDE_LINKER_SEQUENCE_IS_REQUIRED_FOR_GAG_SYNTHESIS	1	1
hsa-miR-769-5p	REACTOME_CDK_MEDIATED_PHOSPHORYLATION_AND_REMOVAL_OF_CDC6	1	1
hsa-miR-197-3p	REACTOME_PLATELET_ADHESION_TO_EXPOSED_COLLAGEN	1	1
hsa-miR-769-5p	REACTOME_PLATELET_ADHESION_TO_EXPOSED_COLLAGEN	1	1
hsa-miR-197-3p	REACTOME_ENOS_ACTIVATION_AND_REGULATION	1	1
hsa-miR-769-5p	REACTOME_ENOS_ACTIVATION_AND_REGULATION	1	1
hsa-miR-769-5p	REACTOME_MICRORNA_MIRNA_BIOGENESIS	1	1
hsa-miR-197-3p	REACTOME_NUCLEAR_EVENTS_KINASE_AND_TRANSCRIPTION_FACTOR_ACTIVATION	1	1
hsa-miR-769-5p	REACTOME_NUCLEAR_EVENTS_KINASE_AND_TRANSCRIPTION_FACTOR_ACTIVATION	1	1
hsa-miR-197-3p	REACTOME_RETROGRADE_NEUROTROPHIN_SIGNALLING	1	1
hsa-miR-769-5p	REACTOME_RETROGRADE_NEUROTROPHIN_SIGNALLING	1	1
hsa-miR-197-3p	REACTOME_ERKS_ARE_INACTIVATED	1	1
hsa-miR-769-5p	REACTOME_ERKS_ARE_INACTIVATED	1	1
hsa-miR-197-3p	REACTOME_PI3K_AKT_ACTIVATION	1	1
hsa-miR-769-5p	REACTOME_REGULATORY_RNA_PATHWAYS	1	1
hsa-miR-769-5p	REACTOME_EGFR_DOWNREGULATION	1	1
hsa-miR-197-3p	REACTOME_TCR_SIGNALING	1	1
hsa-miR-769-5p	REACTOME_TCR_SIGNALING	1	1
hsa-miR-197-3p	REACTOME_REGULATION_OF_PYRUVATE_DEHYDROGENASE_PDH_COMPLEX	1	1
hsa-miR-769-5p	REACTOME_REGULATION_OF_PYRUVATE_DEHYDROGENASE_PDH_COMPLEX	1	1
hsa-miR-197-3p	REACTOME_DOWNSTREAM_TCR_SIGNALING	1	1
hsa-miR-769-5p	REACTOME_DOWNSTREAM_TCR_SIGNALING	1	1
hsa-miR-197-3p	REACTOME_BASIGIN_INTERACTIONS	1	1
hsa-miR-769-5p	REACTOME_BASIGIN_INTERACTIONS	1	1
hsa-miR-197-3p	REACTOME_AKT_PHOSPHORYLATES_TARGETS_IN_THE_CYTOSOL	1	1
hsa-miR-769-5p	REACTOME_ACTIVATION_OF_THE_MRNA_UPON_BINDING_OF_THE_CAP_BINDING_COMPLEX_AND_EIFS_AND_SUBSEQUENT_BINDING_TO_43S	1	1
hsa-miR-197-3p	REACTOME_PHOSPHORYLATION_OF_CD3_AND_TCR_ZETA_CHAINS	1	1
hsa-miR-769-5p	REACTOME_PHOSPHORYLATION_OF_CD3_AND_TCR_ZETA_CHAINS	1	1
hsa-miR-197-3p	REACTOME_GLUTAMATE_NEUROTRANSMITTER_RELEASE_CYCLE	1	1
hsa-miR-197-3p	REACTOME_TRANSLOCATION_OF_ZAP_70_TO_IMMUNOLOGICAL_SYNAPSE	1	1
hsa-miR-769-5p	REACTOME_TRANSLOCATION_OF_ZAP_70_TO_IMMUNOLOGICAL_SYNAPSE	1	1
hsa-miR-197-3p	REACTOME_ERK_MAPK_TARGETS	1	1
hsa-miR-769-5p	REACTOME_ERK_MAPK_TARGETS	1	1
hsa-miR-769-5p	REACTOME_TIE2_SIGNALING	1	1
hsa-miR-197-3p	REACTOME_GENERATION_OF_SECOND_MESSENGER_MOLECULES	1	1
hsa-miR-769-5p	REACTOME_GENERATION_OF_SECOND_MESSENGER_MOLECULES	1	1
hsa-miR-197-3p	REACTOME_RESPONSE_TO_ELEVATED_PLATELET_CYTOSOLIC_CA2_	1	1
hsa-miR-769-5p	REACTOME_RESPONSE_TO_ELEVATED_PLATELET_CYTOSOLIC_CA2_	1	1
hsa-miR-197-3p	REACTOME_TRANSPORT_OF_MATURE_TRANSCRIPT_TO_CYTOPLASM	1	1
hsa-miR-769-5p	REACTOME_RNA_POL_I_TRANSCRIPTION	1	1
hsa-miR-197-3p	REACTOME_FATTY_ACYL_COA_BIOSYNTHESIS	1	1
hsa-miR-769-5p	REACTOME_FATTY_ACYL_COA_BIOSYNTHESIS	1	1
hsa-miR-197-3p	REACTOME_P75NTR_RECRUITS_SIGNALLING_COMPLEXES	1	1
hsa-miR-769-5p	REACTOME_P75NTR_RECRUITS_SIGNALLING_COMPLEXES	1	1
hsa-miR-197-3p	REACTOME_P75NTR_SIGNALS_VIA_NFKB	1	1
hsa-miR-769-5p	REACTOME_P75NTR_SIGNALS_VIA_NFKB	1	1
hsa-miR-197-3p	REACTOME_CASPASE_MEDIATED_CLEAVAGE_OF_CYTOSKELETAL_PROTEINS	1	1
hsa-miR-769-5p	REACTOME_CASPASE_MEDIATED_CLEAVAGE_OF_CYTOSKELETAL_PROTEINS	1	1
hsa-miR-769-5p	REACTOME_XENOBIOTICS	1	1
hsa-miR-769-5p	REACTOME_INTEGRIN_CELL_SURFACE_INTERACTIONS	1	1
hsa-miR-769-5p	REACTOME_REGULATION_OF_ORNITHINE_DECARBOXYLASE_ODC	1	1
hsa-miR-769-5p	REACTOME_CYTOCHROME_P450_ARRANGED_BY_SUBSTRATE_TYPE	1	1
hsa-miR-197-3p	REACTOME_APOPTOTIC_CLEAVAGE_OF_CELL_ADHESION_PROTEINS	1	1
hsa-miR-769-5p	REACTOME_APOPTOTIC_CLEAVAGE_OF_CELL_ADHESION_PROTEINS	1	1
hsa-miR-197-3p	REACTOME_HDL_MEDIATED_LIPID_TRANSPORT	1	1
hsa-miR-769-5p	REACTOME_HDL_MEDIATED_LIPID_TRANSPORT	1	1
hsa-miR-197-3p	REACTOME_NRAGE_SIGNALS_DEATH_THROUGH_JNK	1	1
hsa-miR-769-5p	REACTOME_NRAGE_SIGNALS_DEATH_THROUGH_JNK	1	1
hsa-miR-197-3p	REACTOME_SLBP_DEPENDENT_PROCESSING_OF_REPLICATION_DEPENDENT_HISTONE_PRE_MRNAS	1	1
hsa-miR-769-5p	REACTOME_SLBP_DEPENDENT_PROCESSING_OF_REPLICATION_DEPENDENT_HISTONE_PRE_MRNAS	1	1
hsa-miR-197-3p	REACTOME_NRIF_SIGNALS_CELL_DEATH_FROM_THE_NUCLEUS	1	1
hsa-miR-769-5p	REACTOME_NRIF_SIGNALS_CELL_DEATH_FROM_THE_NUCLEUS	1	1
hsa-miR-197-3p	REACTOME_NFKB_IS_ACTIVATED_AND_SIGNALS_SURVIVAL	1	1
hsa-miR-769-5p	REACTOME_NFKB_IS_ACTIVATED_AND_SIGNALS_SURVIVAL	1	1
hsa-miR-197-3p	REACTOME_REGULATION_OF_BETA_CELL_DEVELOPMENT	1	1
hsa-miR-769-5p	REACTOME_PHASE1_FUNCTIONALIZATION_OF_COMPOUNDS	1	1
hsa-miR-197-3p	REACTOME_RNA_POL_III_TRANSCRIPTION	1	1
hsa-miR-769-5p	REACTOME_RNA_POL_III_TRANSCRIPTION	1	1
hsa-miR-197-3p	REACTOME_CELL_DEATH_SIGNALLING_VIA_NRAGE_NRIF_AND_NADE	1	1
hsa-miR-769-5p	REACTOME_CELL_DEATH_SIGNALLING_VIA_NRAGE_NRIF_AND_NADE	1	1
hsa-miR-197-3p	REACTOME_P75_NTR_RECEPTOR_MEDIATED_SIGNALLING	1	1
hsa-miR-769-5p	REACTOME_P75_NTR_RECEPTOR_MEDIATED_SIGNALLING	1	1
hsa-miR-197-3p	REACTOME_AMINO_ACID_TRANSPORT_ACROSS_THE_PLASMA_MEMBRANE	1	1
hsa-miR-769-5p	REACTOME_AMINO_ACID_TRANSPORT_ACROSS_THE_PLASMA_MEMBRANE	1	1
hsa-miR-197-3p	REACTOME_ENDOGENOUS_STEROLS	1	1
hsa-miR-769-5p	REACTOME_ENDOGENOUS_STEROLS	1	1
hsa-miR-197-3p	REACTOME_REGULATION_OF_GENE_EXPRESSION_IN_BETA_CELLS	1	1
hsa-miR-197-3p	REACTOME_GLYCOLYSIS	1	1
hsa-miR-769-5p	REACTOME_GLYCOLYSIS	1	1
hsa-miR-197-3p	REACTOME_PROCESSIVE_SYNTHESIS_ON_THE_LAGGING_STRAND	1	1
hsa-miR-769-5p	REACTOME_PROCESSIVE_SYNTHESIS_ON_THE_LAGGING_STRAND	1	1
hsa-miR-769-5p	REACTOME_PEPTIDE_CHAIN_ELONGATION	1	1
hsa-miR-197-3p	REACTOME_COMMON_PATHWAY	1	1
hsa-miR-769-5p	REACTOME_COMMON_PATHWAY	1	1
hsa-miR-769-5p	REACTOME_MRNA_CAPPING	1	1
hsa-miR-197-3p	REACTOME_MITOCHONDRIAL_FATTY_ACID_BETA_OXIDATION	1	1
hsa-miR-769-5p	REACTOME_MITOCHONDRIAL_FATTY_ACID_BETA_OXIDATION	1	1
hsa-miR-197-3p	REACTOME_METABOLISM_OF_POLYAMINES	1	1
hsa-miR-769-5p	REACTOME_METABOLISM_OF_POLYAMINES	1	1
hsa-miR-197-3p	REACTOME_NOTCH_HLH_TRANSCRIPTION_PATHWAY	1	1
hsa-miR-769-5p	REACTOME_NOTCH_HLH_TRANSCRIPTION_PATHWAY	1	1
hsa-miR-769-5p	REACTOME_INTEGRATION_OF_ENERGY_METABOLISM	1	1
hsa-miR-769-5p	REACTOME_GLUCONEOGENESIS	1	1
hsa-miR-197-3p	REACTOME_DOPAMINE_NEUROTRANSMITTER_RELEASE_CYCLE	1	1
hsa-miR-769-5p	REACTOME_DOPAMINE_NEUROTRANSMITTER_RELEASE_CYCLE	1	1
hsa-miR-197-3p	REACTOME_OPIOID_SIGNALLING	1	1
hsa-miR-769-5p	REACTOME_OPIOID_SIGNALLING	1	1
hsa-miR-197-3p	REACTOME_MITOCHONDRIAL_TRNA_AMINOACYLATION	1	1
hsa-miR-769-5p	REACTOME_MITOCHONDRIAL_TRNA_AMINOACYLATION	1	1
hsa-miR-197-3p	REACTOME_CYTOSOLIC_TRNA_AMINOACYLATION	1	1
hsa-miR-769-5p	REACTOME_CYTOSOLIC_TRNA_AMINOACYLATION	1	1
hsa-miR-197-3p	REACTOME_CA_DEPENDENT_EVENTS	1	1
hsa-miR-769-5p	REACTOME_CA_DEPENDENT_EVENTS	1	1
hsa-miR-197-3p	REACTOME_ADENYLATE_CYCLASE_INHIBITORY_PATHWAY	1	1
hsa-miR-769-5p	REACTOME_ADENYLATE_CYCLASE_INHIBITORY_PATHWAY	1	1
hsa-miR-197-3p	REACTOME_DARPP_32_EVENTS	1	1
hsa-miR-769-5p	REACTOME_DARPP_32_EVENTS	1	1
hsa-miR-197-3p	REACTOME_P130CAS_LINKAGE_TO_MAPK_SIGNALING_FOR_INTEGRINS	1	1
hsa-miR-769-5p	REACTOME_P130CAS_LINKAGE_TO_MAPK_SIGNALING_FOR_INTEGRINS	1	1
hsa-miR-197-3p	REACTOME_GLYCOPROTEIN_HORMONES	1	1
hsa-miR-769-5p	REACTOME_GLYCOPROTEIN_HORMONES	1	1
hsa-miR-197-3p	REACTOME_PLC_BETA_MEDIATED_EVENTS	1	1
hsa-miR-769-5p	REACTOME_PLC_BETA_MEDIATED_EVENTS	1	1
hsa-miR-769-5p	REACTOME_REGULATION_OF_INSULIN_LIKE_GROWTH_FACTOR_IGF_ACTIVITY_BY_INSULIN_LIKE_GROWTH_FACTOR_BINDING_PROTEINS_IGFBPS	1	1
hsa-miR-769-5p	REACTOME_GRB2_SOS_PROVIDES_LINKAGE_TO_MAPK_SIGNALING_FOR_INTERGRINS_	1	1
hsa-miR-197-3p	REACTOME_PEPTIDE_HORMONE_BIOSYNTHESIS	1	1
hsa-miR-769-5p	REACTOME_PEPTIDE_HORMONE_BIOSYNTHESIS	1	1
hsa-miR-197-3p	REACTOME_G_PROTEIN_ACTIVATION	1	1
hsa-miR-769-5p	REACTOME_G_PROTEIN_ACTIVATION	1	1
hsa-miR-197-3p	REACTOME_ACETYLCHOLINE_BINDING_AND_DOWNSTREAM_EVENTS	1	1
hsa-miR-769-5p	REACTOME_ACETYLCHOLINE_BINDING_AND_DOWNSTREAM_EVENTS	1	1
hsa-miR-197-3p	REACTOME_ABC_FAMILY_PROTEINS_MEDIATED_TRANSPORT	1	1
hsa-miR-769-5p	REACTOME_ABC_FAMILY_PROTEINS_MEDIATED_TRANSPORT	1	1
hsa-miR-197-3p	REACTOME_TRNA_AMINOACYLATION	1	1
hsa-miR-769-5p	REACTOME_TRNA_AMINOACYLATION	1	1
hsa-miR-197-3p	REACTOME_STEROID_HORMONES	1	1
hsa-miR-769-5p	REACTOME_STEROID_HORMONES	1	1
hsa-miR-197-3p	REACTOME_PKA_MEDIATED_PHOSPHORYLATION_OF_CREB	1	1
hsa-miR-769-5p	REACTOME_PKA_MEDIATED_PHOSPHORYLATION_OF_CREB	1	1
hsa-miR-769-5p	REACTOME_AMINE_DERIVED_HORMONES	1	1
hsa-miR-769-5p	REACTOME_INTEGRIN_ALPHAIIB_BETA3_SIGNALING	1	1
hsa-miR-197-3p	REACTOME_NUCLEAR_RECEPTOR_TRANSCRIPTION_PATHWAY	1	1
hsa-miR-769-5p	REACTOME_NUCLEAR_RECEPTOR_TRANSCRIPTION_PATHWAY	1	1
hsa-miR-197-3p	REACTOME_INSULIN_SYNTHESIS_AND_PROCESSING	1	1
hsa-miR-769-5p	REACTOME_INSULIN_SYNTHESIS_AND_PROCESSING	1	1
hsa-miR-769-5p	REACTOME_CYCLIN_E_ASSOCIATED_EVENTS_DURING_G1_S_TRANSITION_	1	1
hsa-miR-197-3p	REACTOME_HOMOLOGOUS_RECOMBINATION_REPAIR_OF_REPLICATION_INDEPENDENT_DOUBLE_STRAND_BREAKS	1	1
hsa-miR-769-5p	REACTOME_HOMOLOGOUS_RECOMBINATION_REPAIR_OF_REPLICATION_INDEPENDENT_DOUBLE_STRAND_BREAKS	1	1
hsa-miR-769-5p	REACTOME_G1_PHASE	1	1
hsa-miR-769-5p	REACTOME_P53_DEPENDENT_G1_DNA_DAMAGE_RESPONSE	1	1
hsa-miR-769-5p	REACTOME_TRANSCRIPTION_COUPLED_NER_TC_NER	1	1
hsa-miR-769-5p	REACTOME_RNA_POL_II_TRANSCRIPTION_PRE_INITIATION_AND_PROMOTER_OPENING	1	1
hsa-miR-769-5p	REACTOME_GLUCAGON_SIGNALING_IN_METABOLIC_REGULATION	1	1
hsa-miR-197-3p	REACTOME_ASSOCIATION_OF_TRIC_CCT_WITH_TARGET_PROTEINS_DURING_BIOSYNTHESIS	1	1
hsa-miR-769-5p	REACTOME_ASSOCIATION_OF_TRIC_CCT_WITH_TARGET_PROTEINS_DURING_BIOSYNTHESIS	1	1
hsa-miR-197-3p	REACTOME_PREFOLDIN_MEDIATED_TRANSFER_OF_SUBSTRATE_TO_CCT_TRIC	1	1
hsa-miR-769-5p	REACTOME_PREFOLDIN_MEDIATED_TRANSFER_OF_SUBSTRATE_TO_CCT_TRIC	1	1
hsa-miR-197-3p	REACTOME_PROTEIN_FOLDING	1	1
hsa-miR-769-5p	REACTOME_PROTEIN_FOLDING	1	1
hsa-miR-197-3p	REACTOME_FORMATION_OF_TUBULIN_FOLDING_INTERMEDIATES_BY_CCT_TRIC	1	1
hsa-miR-769-5p	REACTOME_FORMATION_OF_TUBULIN_FOLDING_INTERMEDIATES_BY_CCT_TRIC	1	1
hsa-miR-197-3p	REACTOME_PEROXISOMAL_LIPID_METABOLISM	1	1
hsa-miR-769-5p	REACTOME_PEROXISOMAL_LIPID_METABOLISM	1	1
hsa-miR-197-3p	REACTOME_POST_CHAPERONIN_TUBULIN_FOLDING_PATHWAY	1	1
hsa-miR-769-5p	REACTOME_POST_CHAPERONIN_TUBULIN_FOLDING_PATHWAY	1	1
hsa-miR-197-3p	REACTOME_STRIATED_MUSCLE_CONTRACTION	1	1
hsa-miR-769-5p	REACTOME_STRIATED_MUSCLE_CONTRACTION	1	1
hsa-miR-769-5p	REACTOME_METABOLISM_OF_NUCLEOTIDES	1	1
hsa-miR-197-3p	REACTOME_AMINE_LIGAND_BINDING_RECEPTORS	1	1
hsa-miR-197-3p	REACTOME_MUSCLE_CONTRACTION	1	1
hsa-miR-769-5p	REACTOME_MUSCLE_CONTRACTION	1	1
hsa-miR-197-3p	REACTOME_SEROTONIN_RECEPTORS	1	1
hsa-miR-197-3p	REACTOME_CDC6_ASSOCIATION_WITH_THE_ORC_ORIGIN_COMPLEX	1	1
hsa-miR-769-5p	REACTOME_CDC6_ASSOCIATION_WITH_THE_ORC_ORIGIN_COMPLEX	1	1
hsa-miR-769-5p	REACTOME_M_G1_TRANSITION	1	1
hsa-miR-197-3p	REACTOME_MRNA_SPLICING_MINOR_PATHWAY	1	1
hsa-miR-769-5p	REACTOME_MRNA_SPLICING_MINOR_PATHWAY	1	1
hsa-miR-769-5p	REACTOME_3_UTR_MEDIATED_TRANSLATIONAL_REGULATION	1	1
hsa-miR-197-3p	REACTOME_PROCESSING_OF_CAPPED_INTRONLESS_PRE_MRNA	1	1
hsa-miR-769-5p	REACTOME_PROCESSING_OF_CAPPED_INTRONLESS_PRE_MRNA	1	1
hsa-miR-197-3p	REACTOME_PURINE_RIBONUCLEOSIDE_MONOPHOSPHATE_BIOSYNTHESIS	1	1
hsa-miR-769-5p	REACTOME_PURINE_RIBONUCLEOSIDE_MONOPHOSPHATE_BIOSYNTHESIS	1	1
hsa-miR-197-3p	REACTOME_CITRIC_ACID_CYCLE_TCA_CYCLE	1	1
hsa-miR-769-5p	REACTOME_CITRIC_ACID_CYCLE_TCA_CYCLE	1	1
hsa-miR-197-3p	REACTOME_POL_SWITCHING	1	1
hsa-miR-769-5p	REACTOME_POL_SWITCHING	1	1
hsa-miR-769-5p	REACTOME_NUCLEOTIDE_EXCISION_REPAIR	1	1
hsa-miR-197-3p	REACTOME_REGULATION_OF_THE_FANCONI_ANEMIA_PATHWAY	1	1
hsa-miR-769-5p	REACTOME_REGULATION_OF_THE_FANCONI_ANEMIA_PATHWAY	1	1
hsa-miR-769-5p	REACTOME_ACTIVATION_OF_CHAPERONE_GENES_BY_XBP1S	1	1
hsa-miR-769-5p	REACTOME_REGULATION_OF_INSULIN_SECRETION_BY_GLUCAGON_LIKE_PEPTIDE1	1	1
hsa-miR-197-3p	REACTOME_PERK_REGULATED_GENE_EXPRESSION	1	1
hsa-miR-197-3p	REACTOME_P2Y_RECEPTORS	1	1
hsa-miR-769-5p	REACTOME_TRAFFICKING_OF_AMPA_RECEPTORS	1	1
hsa-miR-197-3p	REACTOME_NCAM1_INTERACTIONS	1	1
hsa-miR-769-5p	REACTOME_NCAM1_INTERACTIONS	1	1
hsa-miR-197-3p	REACTOME_CLASS_C_3_METABOTROPIC_GLUTAMATE_PHEROMONE_RECEPTORS	1	1
hsa-miR-769-5p	REACTOME_CLASS_C_3_METABOTROPIC_GLUTAMATE_PHEROMONE_RECEPTORS	1	1
hsa-miR-769-5p	REACTOME_REGULATION_OF_INSULIN_SECRETION	1	1
hsa-miR-197-3p	REACTOME_INHIBITION_OF_INSULIN_SECRETION_BY_ADRENALINE_NORADRENALINE	1	1
hsa-miR-769-5p	REACTOME_INHIBITION_OF_INSULIN_SECRETION_BY_ADRENALINE_NORADRENALINE	1	1
hsa-miR-197-3p	REACTOME_NUCLEOTIDE_LIKE_PURINERGIC_RECEPTORS	1	1
hsa-miR-197-3p	REACTOME_ACTIVATION_OF_CHAPERONES_BY_ATF6_ALPHA	1	1
hsa-miR-197-3p	REACTOME_TRANSPORT_OF_MATURE_MRNA_DERIVED_FROM_AN_INTRONLESS_TRANSCRIPT	1	1
hsa-miR-769-5p	REACTOME_TRANSPORT_OF_MATURE_MRNA_DERIVED_FROM_AN_INTRONLESS_TRANSCRIPT	1	1
hsa-miR-197-3p	REACTOME_EICOSANOID_LIGAND_BINDING_RECEPTORS	1	1
hsa-miR-769-5p	REACTOME_EICOSANOID_LIGAND_BINDING_RECEPTORS	1	1
hsa-miR-197-3p	REACTOME_ACTIVATION_OF_GENES_BY_ATF4	1	1
hsa-miR-769-5p	REACTOME_GLUCAGON_TYPE_LIGAND_RECEPTORS	1	1
hsa-miR-197-3p	REACTOME_REGULATION_OF_INSULIN_SECRETION_BY_ACETYLCHOLINE	1	1
hsa-miR-769-5p	REACTOME_REGULATION_OF_INSULIN_SECRETION_BY_ACETYLCHOLINE	1	1
hsa-miR-197-3p	REACTOME_G_ALPHA1213_SIGNALLING_EVENTS	1	1
hsa-miR-769-5p	REACTOME_G_ALPHA1213_SIGNALLING_EVENTS	1	1
hsa-miR-197-3p	REACTOME_FANCONI_ANEMIA_PATHWAY	1	1
hsa-miR-769-5p	REACTOME_FANCONI_ANEMIA_PATHWAY	1	1
hsa-miR-197-3p	REACTOME_TRAFFICKING_OF_GLUR2_CONTAINING_AMPA_RECEPTORS	1	1
hsa-miR-769-5p	REACTOME_TRAFFICKING_OF_GLUR2_CONTAINING_AMPA_RECEPTORS	1	1
hsa-miR-197-3p	REACTOME_ACTIVATION_OF_CHAPERONE_GENES_BY_ATF6_ALPHA	1	1
hsa-miR-769-5p	REACTOME_FORMATION_OF_RNA_POL_II_ELONGATION_COMPLEX_	1	1
hsa-miR-197-3p	REACTOME_MRNA_3_END_PROCESSING	1	1
hsa-miR-197-3p	REACTOME_POST_TRANSLATIONAL_MODIFICATION_SYNTHESIS_OF_GPI_ANCHORED_PROTEINS	1	1
hsa-miR-769-5p	REACTOME_POST_TRANSLATIONAL_MODIFICATION_SYNTHESIS_OF_GPI_ANCHORED_PROTEINS	1	1
hsa-miR-197-3p	REACTOME_CYCLIN_A_B1_ASSOCIATED_EVENTS_DURING_G2_M_TRANSITION	1	1
hsa-miR-197-3p	REACTOME_ELONGATION_ARREST_AND_RECOVERY	1	1
hsa-miR-769-5p	REACTOME_ELONGATION_ARREST_AND_RECOVERY	1	1
hsa-miR-197-3p	REACTOME_ADP_SIGNALLING_THROUGH_P2RY1	1	1
hsa-miR-197-3p	REACTOME_G_BETA_GAMMA_SIGNALLING_THROUGH_PLC_BETA	1	1
hsa-miR-769-5p	REACTOME_G_BETA_GAMMA_SIGNALLING_THROUGH_PLC_BETA	1	1
hsa-miR-769-5p	REACTOME_SYNTHESIS_SECRETION_AND_DEACYLATION_OF_GHRELIN	1	1
hsa-miR-769-5p	REACTOME_ADHERENS_JUNCTIONS_INTERACTIONS	1	1
hsa-miR-197-3p	REACTOME_CRMPS_IN_SEMA3A_SIGNALING	1	1
hsa-miR-769-5p	REACTOME_CRMPS_IN_SEMA3A_SIGNALING	1	1
hsa-miR-197-3p	REACTOME_OTHER_SEMAPHORIN_INTERACTIONS	1	1
hsa-miR-769-5p	REACTOME_OTHER_SEMAPHORIN_INTERACTIONS	1	1
hsa-miR-197-3p	REACTOME_ACTIVATION_OF_RAC	1	1
hsa-miR-769-5p	REACTOME_ACTIVATION_OF_RAC	1	1
hsa-miR-197-3p	REACTOME_PURINE_SALVAGE	1	1
hsa-miR-769-5p	REACTOME_PURINE_SALVAGE	1	1
hsa-miR-197-3p	REACTOME_SEMA3A_PAK_DEPENDENT_AXON_REPULSION	1	1
hsa-miR-769-5p	REACTOME_SEMA3A_PAK_DEPENDENT_AXON_REPULSION	1	1
hsa-miR-769-5p	REACTOME_CD28_DEPENDENT_VAV1_PATHWAY	1	1
hsa-miR-197-3p	REACTOME_SEMA4D_IN_SEMAPHORIN_SIGNALING	1	1
hsa-miR-769-5p	REACTOME_SEMA4D_IN_SEMAPHORIN_SIGNALING	1	1
hsa-miR-197-3p	REACTOME_SEMAPHORIN_INTERACTIONS	1	1
hsa-miR-769-5p	REACTOME_SEMAPHORIN_INTERACTIONS	1	1
hsa-miR-197-3p	REACTOME_SEMA4D_INDUCED_CELL_MIGRATION_AND_GROWTH_CONE_COLLAPSE	1	1
hsa-miR-769-5p	REACTOME_SEMA4D_INDUCED_CELL_MIGRATION_AND_GROWTH_CONE_COLLAPSE	1	1
hsa-miR-197-3p	REACTOME_SEMA3A_PLEXIN_REPULSION_SIGNALING_BY_INHIBITING_INTEGRIN_ADHESION	1	1
hsa-miR-769-5p	REACTOME_SEMA3A_PLEXIN_REPULSION_SIGNALING_BY_INHIBITING_INTEGRIN_ADHESION	1	1
hsa-miR-197-3p	REACTOME_LYSOSOME_VESICLE_BIOGENESIS	1	1
hsa-miR-769-5p	REACTOME_LYSOSOME_VESICLE_BIOGENESIS	1	1
hsa-miR-197-3p	REACTOME_G_BETA_GAMMA_SIGNALLING_THROUGH_PI3KGAMMA	1	1
hsa-miR-197-3p	REACTOME_TRANSPORT_OF_GLUCOSE_AND_OTHER_SUGARS_BILE_SALTS_AND_ORGANIC_ACIDS_METAL_IONS_AND_AMINE_COMPOUNDS	1	1
hsa-miR-769-5p	REACTOME_TRANSPORT_OF_GLUCOSE_AND_OTHER_SUGARS_BILE_SALTS_AND_ORGANIC_ACIDS_METAL_IONS_AND_AMINE_COMPOUNDS	1	1
hsa-miR-197-3p	REACTOME_SPHINGOLIPID_METABOLISM	1	1
hsa-miR-769-5p	REACTOME_SPHINGOLIPID_METABOLISM	1	1
hsa-miR-197-3p	REACTOME_PD1_SIGNALING	1	1
hsa-miR-769-5p	REACTOME_PD1_SIGNALING	1	1
hsa-miR-197-3p	REACTOME_G_ALPHA_Z_SIGNALLING_EVENTS	1	1
hsa-miR-769-5p	REACTOME_G_ALPHA_Z_SIGNALLING_EVENTS	1	1
hsa-miR-197-3p	REACTOME_FACILITATIVE_NA_INDEPENDENT_GLUCOSE_TRANSPORTERS	1	1
hsa-miR-769-5p	REACTOME_FACILITATIVE_NA_INDEPENDENT_GLUCOSE_TRANSPORTERS	1	1
hsa-miR-197-3p	REACTOME_SIGNALING_BY_ROBO_RECEPTOR	1	1
hsa-miR-769-5p	REACTOME_SIGNALING_BY_ROBO_RECEPTOR	1	1
hsa-miR-197-3p	REACTOME_CD28_DEPENDENT_PI3K_AKT_SIGNALING	1	1
hsa-miR-197-3p	REACTOME_TIGHT_JUNCTION_INTERACTIONS	1	1
hsa-miR-197-3p	REACTOME_G_PROTEIN_BETA_GAMMA_SIGNALLING	1	1
hsa-miR-197-3p	REACTOME_GOLGI_ASSOCIATED_VESICLE_BIOGENESIS	1	1
hsa-miR-197-3p	REACTOME_CTLA4_INHIBITORY_SIGNALING	1	1
hsa-miR-769-5p	REACTOME_FORMATION_OF_TRANSCRIPTION_COUPLED_NER_TC_NER_REPAIR_COMPLEX	1	1
hsa-miR-769-5p	REACTOME_CDT1_ASSOCIATION_WITH_THE_CDC6_ORC_ORIGIN_COMPLEX	1	1
hsa-miR-769-5p	REACTOME_BRANCHED_CHAIN_AMINO_ACID_CATABOLISM	1	1
hsa-miR-197-3p	REACTOME_REPAIR_SYNTHESIS_FOR_GAP_FILLING_BY_DNA_POL_IN_TC_NER	1	1
hsa-miR-769-5p	REACTOME_REPAIR_SYNTHESIS_FOR_GAP_FILLING_BY_DNA_POL_IN_TC_NER	1	1
hsa-miR-197-3p	REACTOME_RECEPTOR_LIGAND_BINDING_INITIATES_THE_SECOND_PROTEOLYTIC_CLEAVAGE_OF_NOTCH_RECEPTOR	1	1
hsa-miR-769-5p	REACTOME_RECEPTOR_LIGAND_BINDING_INITIATES_THE_SECOND_PROTEOLYTIC_CLEAVAGE_OF_NOTCH_RECEPTOR	1	1
hsa-miR-769-5p	REACTOME_SYNTHESIS_OF_DNA	1	1
hsa-miR-197-3p	REACTOME_NA_CL_DEPENDENT_NEUROTRANSMITTER_TRANSPORTERS	1	1
hsa-miR-769-5p	REACTOME_NA_CL_DEPENDENT_NEUROTRANSMITTER_TRANSPORTERS	1	1
hsa-miR-197-3p	REACTOME_FORMATION_OF_FIBRIN_CLOT_CLOTTING_CASCADE	1	1
hsa-miR-769-5p	REACTOME_FORMATION_OF_FIBRIN_CLOT_CLOTTING_CASCADE	1	1
hsa-miR-197-3p	REACTOME_DEADENYLATION_OF_MRNA	1	1
hsa-miR-769-5p	REACTOME_DEADENYLATION_OF_MRNA	1	1
hsa-miR-197-3p	REACTOME_MRNA_DECAY_BY_5_TO_3_EXORIBONUCLEASE	1	1
hsa-miR-769-5p	REACTOME_MRNA_DECAY_BY_5_TO_3_EXORIBONUCLEASE	1	1
hsa-miR-197-3p	REACTOME_SIGNAL_AMPLIFICATION	1	1
hsa-miR-197-3p	REACTOME_ZINC_TRANSPORTERS	1	1
hsa-miR-769-5p	REACTOME_ZINC_TRANSPORTERS	1	1
hsa-miR-197-3p	REACTOME_DOUBLE_STRAND_BREAK_REPAIR	1	1
hsa-miR-769-5p	REACTOME_DOUBLE_STRAND_BREAK_REPAIR	1	1
hsa-miR-197-3p	REACTOME_RAS_ACTIVATION_UOPN_CA2_INFUX_THROUGH_NMDA_RECEPTOR	1	1
hsa-miR-769-5p	REACTOME_RAS_ACTIVATION_UOPN_CA2_INFUX_THROUGH_NMDA_RECEPTOR	1	1
hsa-miR-197-3p	REACTOME_METAL_ION_SLC_TRANSPORTERS	1	1
hsa-miR-769-5p	REACTOME_METAL_ION_SLC_TRANSPORTERS	1	1
hsa-miR-769-5p	REACTOME_AUTODEGRADATION_OF_THE_E3_UBIQUITIN_LIGASE_COP1	1	1
hsa-miR-197-3p	REACTOME_SMOOTH_MUSCLE_CONTRACTION	1	1
hsa-miR-769-5p	REACTOME_SMOOTH_MUSCLE_CONTRACTION	1	1
hsa-miR-197-3p	REACTOME_ACTIVATION_OF_NMDA_RECEPTOR_UPON_GLUTAMATE_BINDING_AND_POSTSYNAPTIC_EVENTS	1	1
hsa-miR-769-5p	REACTOME_ACTIVATION_OF_NMDA_RECEPTOR_UPON_GLUTAMATE_BINDING_AND_POSTSYNAPTIC_EVENTS	1	1
hsa-miR-197-3p	REACTOME_CREB_PHOSPHORYLATION_THROUGH_THE_ACTIVATION_OF_RAS	1	1
hsa-miR-769-5p	REACTOME_CREB_PHOSPHORYLATION_THROUGH_THE_ACTIVATION_OF_RAS	1	1
hsa-miR-197-3p	REACTOME_POST_NMDA_RECEPTOR_ACTIVATION_EVENTS	1	1
hsa-miR-769-5p	REACTOME_POST_NMDA_RECEPTOR_ACTIVATION_EVENTS	1	1
hsa-miR-197-3p	REACTOME_UNBLOCKING_OF_NMDA_RECEPTOR_GLUTAMATE_BINDING_AND_ACTIVATION	1	1
hsa-miR-769-5p	REACTOME_UNBLOCKING_OF_NMDA_RECEPTOR_GLUTAMATE_BINDING_AND_ACTIVATION	1	1
hsa-miR-197-3p	REACTOME_MRNA_DECAY_BY_3_TO_5_EXORIBONUCLEASE	1	1
hsa-miR-769-5p	REACTOME_MRNA_DECAY_BY_3_TO_5_EXORIBONUCLEASE	1	1
hsa-miR-197-3p	REACTOME_BILE_SALT_AND_ORGANIC_ANION_SLC_TRANSPORTERS	1	1
hsa-miR-769-5p	REACTOME_BILE_SALT_AND_ORGANIC_ANION_SLC_TRANSPORTERS	1	1
hsa-miR-197-3p	REACTOME_DEADENYLATION_DEPENDENT_MRNA_DECAY	1	1
hsa-miR-769-5p	REACTOME_DEADENYLATION_DEPENDENT_MRNA_DECAY	1	1
hsa-miR-197-3p	REACTOME_CREB_PHOSPHORYLATION_THROUGH_THE_ACTIVATION_OF_CAMKII	1	1
hsa-miR-769-5p	REACTOME_CREB_PHOSPHORYLATION_THROUGH_THE_ACTIVATION_OF_CAMKII	1	1
hsa-miR-197-3p	REACTOME_THROMBOXANE_SIGNALLING_THROUGH_TP_RECEPTOR	1	1
hsa-miR-769-5p	REACTOME_THROMBOXANE_SIGNALLING_THROUGH_TP_RECEPTOR	1	1
hsa-miR-197-3p	REACTOME_CELL_EXTRACELLULAR_MATRIX_INTERACTIONS	1	1
hsa-miR-769-5p	REACTOME_CELL_EXTRACELLULAR_MATRIX_INTERACTIONS	1	1
hsa-miR-197-3p	REACTOME_ADP_SIGNALLING_THROUGH_P2RY12	1	1
hsa-miR-769-5p	REACTOME_ADP_SIGNALLING_THROUGH_P2RY12	1	1
hsa-miR-197-3p	REACTOME_AMINE_COMPOUND_SLC_TRANSPORTERS	1	1
hsa-miR-769-5p	REACTOME_AMINE_COMPOUND_SLC_TRANSPORTERS	1	1
hsa-miR-197-3p	REACTOME_PYRUVATE_METABOLISM	1	1
hsa-miR-769-5p	REACTOME_PYRUVATE_METABOLISM	1	1
hsa-miR-197-3p	REACTOME_GLUCOSE_TRANSPORT	1	1
hsa-miR-769-5p	REACTOME_GLUCOSE_TRANSPORT	1	1
hsa-miR-197-3p	REACTOME_TAK1_ACTIVATES_NFKB_BY_PHOSPHORYLATION_AND_ACTIVATION_OF_IKKS_COMPLEX	1	1
hsa-miR-197-3p	REACTOME_REGULATION_OF_AMPK_ACTIVITY_VIA_LKB1	1	1
hsa-miR-769-5p	REACTOME_MYOGENESIS	1	1
hsa-miR-197-3p	REACTOME_PHOSPHOLIPASE_C_MEDIATED_CASCADE	1	1
hsa-miR-769-5p	REACTOME_PHOSPHOLIPASE_C_MEDIATED_CASCADE	1	1
hsa-miR-197-3p	REACTOME_ACTIVATION_OF_KAINATE_RECEPTORS_UPON_GLUTAMATE_BINDING	1	1
hsa-miR-769-5p	REACTOME_ACTIVATION_OF_KAINATE_RECEPTORS_UPON_GLUTAMATE_BINDING	1	1
hsa-miR-197-3p	REACTOME_IONOTROPIC_ACTIVITY_OF_KAINATE_RECEPTORS	1	1
hsa-miR-769-5p	REACTOME_IONOTROPIC_ACTIVITY_OF_KAINATE_RECEPTORS	1	1
hsa-miR-769-5p	REACTOME_MAPK_TARGETS_NUCLEAR_EVENTS_MEDIATED_BY_MAP_KINASES	1	1
hsa-miR-769-5p	REACTOME_SYNTHESIS_AND_INTERCONVERSION_OF_NUCLEOTIDE_DI_AND_TRIPHOSPHATES	1	1
hsa-miR-769-5p	REACTOME_SHC_MEDIATED_CASCADE	1	1
hsa-miR-197-3p	REACTOME_THROMBIN_SIGNALLING_THROUGH_PROTEINASE_ACTIVATED_RECEPTORS_PARS	1	1
hsa-miR-769-5p	REACTOME_THROMBIN_SIGNALLING_THROUGH_PROTEINASE_ACTIVATED_RECEPTORS_PARS	1	1
hsa-miR-197-3p	REACTOME_ENERGY_DEPENDENT_REGULATION_OF_MTOR_BY_LKB1_AMPK	1	1
hsa-miR-197-3p	REACTOME_ACTIVATED_TAK1_MEDIATES_P38_MAPK_ACTIVATION	1	1
hsa-miR-769-5p	REACTOME_DNA_REPAIR	1	1
hsa-miR-197-3p	REACTOME_EFFECTS_OF_PIP2_HYDROLYSIS	1	1
hsa-miR-769-5p	REACTOME_EFFECTS_OF_PIP2_HYDROLYSIS	1	1
hsa-miR-769-5p	REACTOME_RNA_POL_II_PRE_TRANSCRIPTION_EVENTS	1	1
hsa-miR-197-3p	REACTOME_POST_TRANSLATIONAL_PROTEIN_MODIFICATION	1	1
hsa-miR-769-5p	REACTOME_CHROMOSOME_MAINTENANCE	1	1
hsa-miR-197-3p	REACTOME_DEPOSITION_OF_NEW_CENPA_CONTAINING_NUCLEOSOMES_AT_THE_CENTROMERE	1	1
hsa-miR-769-5p	REACTOME_DEPOSITION_OF_NEW_CENPA_CONTAINING_NUCLEOSOMES_AT_THE_CENTROMERE	1	1
hsa-miR-197-3p	REACTOME_L1CAM_INTERACTIONS	1	1
hsa-miR-197-3p	REACTOME_ROLE_OF_SECOND_MESSENGERS_IN_NETRIN1_SIGNALING	1	1
hsa-miR-769-5p	REACTOME_ROLE_OF_SECOND_MESSENGERS_IN_NETRIN1_SIGNALING	1	1
hsa-miR-197-3p	REACTOME_NETRIN1_SIGNALING	1	1
hsa-miR-769-5p	REACTOME_NETRIN1_SIGNALING	1	1
hsa-miR-197-3p	REACTOME_INTERACTION_BETWEEN_L1_AND_ANKYRINS	1	1
hsa-miR-769-5p	REACTOME_INTERACTION_BETWEEN_L1_AND_ANKYRINS	1	1
hsa-miR-197-3p	REACTOME_SIGNAL_TRANSDUCTION_BY_L1	1	1
hsa-miR-769-5p	REACTOME_SIGNAL_TRANSDUCTION_BY_L1	1	1
hsa-miR-769-5p	REACTOME_FATTY_ACID_TRIACYLGLYCEROL_AND_KETONE_BODY_METABOLISM	1	1
hsa-miR-197-3p	REACTOME_TRANSPORT_OF_VITAMINS_NUCLEOSIDES_AND_RELATED_MOLECULES	1	1
hsa-miR-769-5p	REACTOME_TRANSPORT_OF_VITAMINS_NUCLEOSIDES_AND_RELATED_MOLECULES	1	1
hsa-miR-197-3p	REACTOME_HIGHLY_CALCIUM_PERMEABLE_POSTSYNAPTIC_NICOTINIC_ACETYLCHOLINE_RECEPTORS	1	1
hsa-miR-769-5p	REACTOME_HIGHLY_CALCIUM_PERMEABLE_POSTSYNAPTIC_NICOTINIC_ACETYLCHOLINE_RECEPTORS	1	1
hsa-miR-197-3p	REACTOME_RNA_POL_I_PROMOTER_OPENING	1	1
hsa-miR-769-5p	REACTOME_RNA_POL_I_PROMOTER_OPENING	1	1
hsa-miR-197-3p	REACTOME_PRESYNAPTIC_NICOTINIC_ACETYLCHOLINE_RECEPTORS	1	1
hsa-miR-769-5p	REACTOME_PRESYNAPTIC_NICOTINIC_ACETYLCHOLINE_RECEPTORS	1	1
hsa-miR-197-3p	REACTOME_ORGANIC_CATION_ANION_ZWITTERION_TRANSPORT	1	1
hsa-miR-769-5p	REACTOME_ORGANIC_CATION_ANION_ZWITTERION_TRANSPORT	1	1
hsa-miR-197-3p	REACTOME_DCC_MEDIATED_ATTRACTIVE_SIGNALING	1	1
hsa-miR-769-5p	REACTOME_DCC_MEDIATED_ATTRACTIVE_SIGNALING	1	1
hsa-miR-197-3p	REACTOME_RECYCLING_PATHWAY_OF_L1	1	1
hsa-miR-769-5p	REACTOME_RECYCLING_PATHWAY_OF_L1	1	1
hsa-miR-197-3p	REACTOME_SYNTHESIS_OF_SUBSTRATES_IN_N_GLYCAN_BIOSYTHESIS	1	1
hsa-miR-769-5p	REACTOME_SYNTHESIS_OF_SUBSTRATES_IN_N_GLYCAN_BIOSYTHESIS	1	1
hsa-miR-769-5p	REACTOME_RESPIRATORY_ELECTRON_TRANSPORT	1	1
hsa-miR-197-3p	REACTOME_ASPARAGINE_N_LINKED_GLYCOSYLATION	1	1
hsa-miR-769-5p	REACTOME_ASSEMBLY_OF_THE_PRE_REPLICATIVE_COMPLEX	1	1
hsa-miR-197-3p	REACTOME_BIOSYNTHESIS_OF_THE_N_GLYCAN_PRECURSOR_DOLICHOL_LIPID_LINKED_OLIGOSACCHARIDE_LLO_AND_TRANSFER_TO_A_NASCENT_PROTEIN	1	1
hsa-miR-769-5p	REACTOME_BIOSYNTHESIS_OF_THE_N_GLYCAN_PRECURSOR_DOLICHOL_LIPID_LINKED_OLIGOSACCHARIDE_LLO_AND_TRANSFER_TO_A_NASCENT_PROTEIN	1	1
hsa-miR-197-3p	REACTOME_IL1_SIGNALING	1	1
hsa-miR-769-5p	REACTOME_GLOBAL_GENOMIC_NER_GG_NER	1	1
hsa-miR-197-3p	REACTOME_CGMP_EFFECTS	1	1
hsa-miR-769-5p	REACTOME_REGULATION_OF_SIGNALING_BY_CBL	1	1
hsa-miR-769-5p	REACTOME_AMINO_ACID_SYNTHESIS_AND_INTERCONVERSION_TRANSAMINATION	1	1
hsa-miR-197-3p	REACTOME_CALNEXIN_CALRETICULIN_CYCLE	1	1
hsa-miR-769-5p	REACTOME_CALNEXIN_CALRETICULIN_CYCLE	1	1
hsa-miR-197-3p	REACTOME_SYNTHESIS_SECRETION_AND_INACTIVATION_OF_GIP	1	1
hsa-miR-769-5p	REACTOME_SYNTHESIS_SECRETION_AND_INACTIVATION_OF_GIP	1	1
hsa-miR-197-3p	REACTOME_PASSIVE_TRANSPORT_BY_AQUAPORINS	1	1
hsa-miR-769-5p	REACTOME_PASSIVE_TRANSPORT_BY_AQUAPORINS	1	1
hsa-miR-197-3p	REACTOME_NEPHRIN_INTERACTIONS	1	1
hsa-miR-769-5p	REACTOME_NEPHRIN_INTERACTIONS	1	1
hsa-miR-769-5p	REACTOME_IL_3_5_AND_GM_CSF_SIGNALING	1	1
hsa-miR-197-3p	REACTOME_NITRIC_OXIDE_STIMULATES_GUANYLATE_CYCLASE	1	1
hsa-miR-197-3p	REACTOME_PLATELET_HOMEOSTASIS	1	1
hsa-miR-197-3p	REACTOME_N_GLYCAN_TRIMMING_IN_THE_ER_AND_CALNEXIN_CALRETICULIN_CYCLE	1	1
hsa-miR-769-5p	REACTOME_N_GLYCAN_TRIMMING_IN_THE_ER_AND_CALNEXIN_CALRETICULIN_CYCLE	1	1
hsa-miR-197-3p	REACTOME_PLATELET_SENSITIZATION_BY_LDL	1	1
hsa-miR-769-5p	REACTOME_PLATELET_SENSITIZATION_BY_LDL	1	1
hsa-miR-197-3p	REACTOME_AQUAPORIN_MEDIATED_TRANSPORT	1	1
hsa-miR-769-5p	REACTOME_AQUAPORIN_MEDIATED_TRANSPORT	1	1
hsa-miR-769-5p	REACTOME_IL_RECEPTOR_SHC_SIGNALING	1	1
hsa-miR-197-3p	REACTOME_RAP1_SIGNALLING	1	1
hsa-miR-769-5p	REACTOME_RAP1_SIGNALLING	1	1
hsa-miR-197-3p	REACTOME_PLATELET_CALCIUM_HOMEOSTASIS	1	1
hsa-miR-769-5p	REACTOME_PLATELET_CALCIUM_HOMEOSTASIS	1	1
hsa-miR-769-5p	REACTOME_SIGNAL_REGULATORY_PROTEIN_SIRP_FAMILY_INTERACTIONS	1	1
hsa-miR-197-3p	REACTOME_PROSTACYCLIN_SIGNALLING_THROUGH_PROSTACYCLIN_RECEPTOR	1	1
hsa-miR-769-5p	REACTOME_PROSTACYCLIN_SIGNALLING_THROUGH_PROSTACYCLIN_RECEPTOR	1	1
hsa-miR-769-5p	REACTOME_GABA_SYNTHESIS_RELEASE_REUPTAKE_AND_DEGRADATION	1	1
hsa-miR-769-5p	REACTOME_INCRETIN_SYNTHESIS_SECRETION_AND_INACTIVATION	1	1
hsa-miR-197-3p	REACTOME_TRANSPORT_OF_ORGANIC_ANIONS	1	1
hsa-miR-769-5p	REACTOME_TRANSPORT_OF_ORGANIC_ANIONS	1	1
hsa-miR-769-5p	REACTOME_SYNTHESIS_SECRETION_AND_INACTIVATION_OF_GLP1	1	1
hsa-miR-197-3p	REACTOME_REGULATION_OF_WATER_BALANCE_BY_RENAL_AQUAPORINS	1	1
hsa-miR-769-5p	REACTOME_REGULATION_OF_WATER_BALANCE_BY_RENAL_AQUAPORINS	1	1
hsa-miR-197-3p	REACTOME_DESTABILIZATION_OF_MRNA_BY_BRF1	1	1
hsa-miR-769-5p	REACTOME_DESTABILIZATION_OF_MRNA_BY_BRF1	1	1
hsa-miR-769-5p	REACTOME_TRAF6_MEDIATED_IRF7_ACTIVATION	1	1
hsa-miR-197-3p	REACTOME_CIRCADIAN_CLOCK	1	1
hsa-miR-769-5p	REACTOME_CIRCADIAN_CLOCK	1	1
hsa-miR-197-3p	REACTOME_TRAF6_MEDIATED_NFKB_ACTIVATION	1	1
hsa-miR-197-3p	REACTOME_GABA_A_RECEPTOR_ACTIVATION	1	1
hsa-miR-769-5p	REACTOME_GABA_A_RECEPTOR_ACTIVATION	1	1
hsa-miR-769-5p	REACTOME_REGULATION_OF_MRNA_STABILITY_BY_PROTEINS_THAT_BIND_AU_RICH_ELEMENTS	1	1
hsa-miR-197-3p	REACTOME_INHIBITION_OF_VOLTAGE_GATED_CA2_CHANNELS_VIA_GBETA_GAMMA_SUBUNITS	1	1
hsa-miR-197-3p	REACTOME_TRAF3_DEPENDENT_IRF_ACTIVATION_PATHWAY	1	1
hsa-miR-769-5p	REACTOME_TRAF3_DEPENDENT_IRF_ACTIVATION_PATHWAY	1	1
[truncated: 168 more rows]
